# Supplementary material for: SMC3 contributes to heart development by regulating super-enhancer associated genes
Source: Exp Mol Med. 2024 Aug 1;56(8):1826–42. doi: 10.1038/s12276-024-01293-0 (PMC11372143; doi:10.1038/s12276-024-01293-0)
Supplement: Supplementary file 2 — Supplementary Table 3 [file 12276_2024_1293_MOESM2_ESM.xlsx]

## Sheet: Sheet1
Supplementary Table 3. The SMC3 variants were identified in CHD patients through Sanger sequencing, multiplex PCR-targeting sequencing or WES.
General information on the ten coding variants
Patient ID	A2111	B741	A2087	XX083	S5020	XX086	XX085	S071	S071	S071
Variant	NM_005445.3:c.C661T:p.R221T	NM_005445.3:c.A1301G:p.Y434C	NM_005445.3:c.A2569T:p.T857S	NM_005445.3:c.C145A:p.L49I	NM_005445.3:c.T1124C:p.L375P	NM_005445.3:c.G1600T:p.G534C	NM_005445.3:c.G2480T:p.R827L	NM_005445.3:c.A2753G:p.D918G	NM_005445.3:c.C2756A:p.T919N	NM_005445.3:c.2759_2760insTCGCCATTGCTCTTGTC:p.K920fs
dbSNP	.	rs748720164	.	.	.	.	.	.	.	.
Genotype status	heterozygous	heterozygous	heterozygous	heterozygous	heterozygous	heterozygous	heterozygous	heterozygous	heterozygous	heterozygous
gnomAD_exome_ALL	.	4.07e-06	.	.	.	.	.	.	.	.
gnomAD_exome_EAS	.	0	.	.	.	.	.	.	.	.
ExAC_EAS	.	0	.	.	.	.	.	.	.	.
Mutation Taster	D(1.0)	D(1.0)	D(1.0)	D(1.0)	D(1.0)	D(1.0)	D(1.0)	D(1.0)	D(1.0)	.
VarCards	1(extreme)	0.7(extreme)	0.48	0.87(extreme)	0.91(extreme)	0.96(extreme)	0.74(extreme)	0.65(extreme)	0.61(extreme)	.
LRT	Deleterious	Deleterious	Deleterious	Deleterious	Deleterious	Deleterious	Deleterious	Deleterious	Deleterious	.
Prediction of variants in the non-coding region effect on regulatory elements
Patient ID	Phenotype	Variant	Start	End	Genotype status	Allele frequencies from GnomAD_EAS	Location	Chromatin state (biosample)	Accessibility (biosample)	Motif (PWM)	Probability	RegulomeDB ranking
A1039	VSD	NM_005445.3:c.-1081C>T	112326494	112326494	Heterozygous	0	Promoter	Active TSS (RV)	2 (CPC)	ZNF589(ENCFF291IRU)	0.50489	2b
A1603	VSD	NM_005445.3:c.-1079C>G	112326496	112326496	Heterozygous	0	Promoter	Active TSS (RV), Enhancer (H)	2 (CPC)	ZNF589(ENCFF291IRU)	0.82999	2b
B747	TOF	NM_005445.3:c.-904_-902delATG	112326671	112326673	Heterozygous	0	Promoter	Active TSS (RA, RV, AO), Flanking Active TSS (H)	2 (H)	FOXJ1(ENCFF759EXE), FOXO3 (ENCFF956CBG)	0.72333	2b
A708	VSD	NM_005445.3:c.-623insTGGGG	112326952	112326952	Heterozygous	0	Promoter	Active TSS (LV, RA, RV, H, AO)	1 (aSMC)	-	0.60906	4
Prediction of variants in the non-coding region effect on splicing consensus
Patient ID	Phenotype	Variant	Start	End	Genotype status	Allele frequencies from GnomAD_EAS	Location	Predicted Signal (Number of algorithms predicting result)
A1463	VSD	NM_005445.3:c.2645-8delC	112361382	112361382	Heterozygous	0	intron	Acceptor site broken (1)
Prediction of variants in the non-coding region effect on microRNA binding
Patient ID	Phenotype	Variant	Start	End	Genotype status	Allele frequencies from GnomAD_EAS	Location	MicroRNA family	Site type	Site Position in 3' UTR	Context++ score percentile	Weighted context++ score Conserved
A883	VSD	NM_005445.3:c.*286T>C	112364346	112364346	Heterozygous	0	3'UTR	miR-196-5p	7mer-m8	c.*281_*287	97	0.37
Categorical predictions for MutationTaster: "N"= Polymorphisms, "D"= Disease-causing. Abbreviation: dbSNP, the single nucleotide polymorphism database; gnomAD, genome aggregation database; EAS, east asian; ExAC, exome aggregation consortium; LRT, likelihood ratio test; gnomAD, genome aggregation database; EAS, east asian; PWM, position-weight matrix for TF binding; RV, right ventricle; CPC, cardi…
