# Supplementary material for: SMC3 contributes to heart development by regulating super-enhancer associated genes
Source: Exp Mol Med. 2024 Aug 1;56(8):1826–42. doi: 10.1038/s12276-024-01293-0 (PMC11372143; doi:10.1038/s12276-024-01293-0)
Supplement: Supplementary file 3 — Supplementary Table 4 [file 12276_2024_1293_MOESM3_ESM.xlsx]

## Sheet: Sheet1
Supplementary Table 4. Down-regulated genes of cardiac muscle cells or OFTL-CM from Smc3-cKO mouse embryos at E12.5 compared with Smc3fl/fl.
Down-regulated genes of cardiac muscle cells in Smc3fl/fl; Nkx2.5-Cre mouse embryos at E12.5 compared with Smc3fl/fl.
GeneSymbol	AveExp.Smc3fl/fl	AveExp.Smc3fl/fl; Nkx2.5-Cre	log2.FoldChange	pvalue
Myl7	4.14076	2.20988	-1.93088	0
Cox6c	3.19939	1.31885	-1.88054	3.07639e-262
Nppa	3.73902	1.88249	-1.85653	0
Actc1	4.55312	2.7872	-1.76592	0
Cox8a	2.76541	1.13682	-1.62859	0
Ndufa4	2.26862	0.643512	-1.62511	0
Ubb	2.22999	0.640316	-1.58968	0
Gapdh	3.15968	1.57265	-1.58704	0
Cox4i1	2.88019	1.34715	-1.53304	0
Cox5b	2.11368	0.626973	-1.48671	0
Myl3	3.09927	1.63635	-1.46292	0
Tmsb4x	2.27888	0.835223	-1.44366	1.30513e-307
Cox6a2	1.98155	0.543054	-1.43849	1.24499e-300
Cox7b	2.49393	1.06203	-1.4319	0
Hbb-bs	2.31423	0.882947	-1.43129	0
Cox7c	2.86197	1.43421	-1.42776	0
Rpl41	2.54269	1.16648	-1.37622	0
Mif	2.15249	0.788686	-1.36381	1.36885e-283
Tnnc1	4.08197	2.7317	-1.35026	0
Rps27a	2.28325	0.945611	-1.33764	2.03855e-277
Ppia	2.42816	1.11983	-1.30833	1.04093e-299
Atp5o	1.9374	0.633411	-1.30399	1.03098e-267
Rps21	2.16744	0.867469	-1.29997	4.3594e-208
Rps8	2.7356	1.44433	-1.29127	2.0375e-284
Atp5j2	2.04967	0.759915	-1.28976	1.55134e-247
Rps23	1.97251	0.684943	-1.28756	6.5322e-257
Atp5j	1.82437	0.543984	-1.28039	2.65098e-260
Mdk	2.08957	0.811293	-1.27828	2.66103e-264
Atp5g1	1.9684	0.709342	-1.25906	3.94883e-241
Mgp	1.38653	0.127854	-1.25868	2.123e-281
Cycs	1.65149	0.40643	-1.24506	2.52712e-253
Rplp1	2.47675	1.23602	-1.24074	2.34437e-247
Myl4	4.16929	2.92953	-1.23977	0
Slc25a4	2.62305	1.38875	-1.2343	4.64848e-279
Atp5h	2.06203	0.829026	-1.233	8.76889e-241
Rps26	2.12587	0.894418	-1.23146	6.44427e-250
Atp5md	1.86631	0.63749	-1.22882	1.68674e-209
Rpl13	2.50565	1.27846	-1.22719	8.84315e-259
Rpl35a	1.91016	0.687108	-1.22305	3.36433e-228
Chchd2	1.73499	0.513796	-1.22119	1.48314e-227
Atp5k	1.7007	0.482995	-1.2177	6.53207e-220
Col1a1	2.0324	0.816319	-1.21608	8.22392e-219
Rpl23	2.40345	1.18878	-1.21467	3.21393e-251
Atp5e	1.61693	0.405238	-1.21169	1.45978e-215
Cox6b1	2.10611	0.897855	-1.20826	4.55247e-230
Rpl9	2.10822	0.899975	-1.20825	4.54989e-223
Ndufa13	1.76827	0.56352	-1.20475	4.27236e-219
Uqcr11	1.86048	0.660238	-1.20024	5.32645e-208
Uqcrb	1.68406	0.485317	-1.19874	2.60821e-221
Cox7a2	2.12612	0.931917	-1.1942	2.92291e-211
Chchd10	1.55482	0.36248	-1.19234	4.79811e-200
Rpl11	2.06692	0.875597	-1.19132	2.89759e-224
Myl2	3.57876	2.38761	-1.19115	2.00818e-244
Rpl27a	2.19788	1.01259	-1.18529	1.29068e-212
Rpl18	1.95235	0.767314	-1.18504	2.60838e-214
Uqcr10	1.74532	0.563815	-1.1815	1.34815e-210
Rps10	2.07654	0.896156	-1.18038	1.46605e-217
Fau	2.06161	0.892166	-1.16944	3.40534e-189
Rps16	1.9181	0.749587	-1.16851	3.36881e-215
Rps15a	2.0014	0.83454	-1.16686	1.58719e-213
Rpl15	1.94141	0.776904	-1.1645	2.7721e-205
Rps29	2.23331	1.07247	-1.16084	5.14482e-228
Cst3	1.7417	0.587576	-1.15413	8.44299e-186
Ndufb9	1.76218	0.613311	-1.14887	1.48104e-183
mt-Co3	4.88848	3.74202	-1.14646	1.73325e-202
Rpl37a	2.13754	1.00291	-1.13463	1.90224e-219
Cox5a	1.89318	0.758622	-1.13456	1.0006e-178
Serf2	2.13451	1.00113	-1.13337	1.88879e-210
Hspb1	1.52355	0.396665	-1.12689	9.54061e-214
Rpl32	1.88862	0.761786	-1.12684	2.61352e-194
Rpl19	2.00568	0.881267	-1.12441	1.02624e-204
Rpl34	1.74596	0.628203	-1.11775	2.17418e-186
Rpl21	1.98381	0.866229	-1.11758	2.43803e-211
Rps13	1.79351	0.677868	-1.11565	1.21319e-187
Col3a1	2.00943	0.898152	-1.11127	1.62398e-185
Lrrc4c	3.17933	2.07198	-1.10734	1.6984e-80
Rpl36	2.02477	0.919807	-1.10496	3.79076e-192
Rpl27	1.70607	0.607675	-1.09839	6.60806e-179
Rpl30	1.82748	0.730613	-1.09687	3.13587e-173
Rps11	1.90401	0.809122	-1.09489	2.141e-176
Rpl8	1.88949	0.794782	-1.0947	3.10057e-197
Rpl37	2.10005	1.00536	-1.09469	5.67796e-174
Csrp3	2.6308	1.53702	-1.09378	5.63049e-225
Hint1	1.68117	0.588266	-1.09291	4.02084e-173
Rps24	2.27553	1.18565	-1.08989	1.78396e-199
Nme2	1.5032	0.41653	-1.08667	2.75275e-180
Gng5	1.67731	0.592338	-1.08497	5.46252e-174
Rplp2	1.91672	0.832856	-1.08387	1.70668e-172
Atp5b	2.58464	1.50297	-1.08167	4.70469e-232
Rpl39	1.97844	0.91203	-1.06641	9.2646e-175
Ndufa11	1.34441	0.282723	-1.06168	1.44816e-177
Rps18	2.04776	0.986245	-1.06152	8.01254e-178
Eif1	1.64465	0.589529	-1.05512	3.92152e-191
Uqcrh	2.02197	0.969462	-1.05251	5.01119e-187
Rps17	1.75563	0.707385	-1.04824	3.04419e-170
Atpif1	1.96561	0.919925	-1.04568	3.13021e-171
Tnni3	2.59749	1.55494	-1.04256	8.42038e-218
Rps14	1.90687	0.873532	-1.03334	3.48047e-174
Rps4x	1.73504	0.713125	-1.02192	1.99938e-168
Rpl24	1.84402	0.823922	-1.02009	3.35938e-167
Rpl28	1.99151	0.972511	-1.019	4.61287e-175
Rpl38	1.96181	0.947345	-1.01446	2.07102e-145
Rps27	1.71446	0.701537	-1.01293	2.0321e-177
Tpt1	2.08095	1.06817	-1.01278	1.34892e-188
Tmsb10	1.6822	0.672758	-1.00945	1.03957e-165
Elob	1.39774	0.389933	-1.00781	9.73664e-155
Rps5	1.63189	0.624137	-1.00776	3.62614e-143
Uqcrq	1.46788	0.466466	-1.00141	4.40709e-157
Rps20	1.90124	0.900302	-1.00094	9.85888e-163
Rps7	1.72829	0.733405	-0.994886	2.68802e-151
Oaz1	1.72456	0.731207	-0.993353	7.24066e-165
Hba-a1	3.31507	2.32205	-0.993013	0
Rps9	2.02249	1.0298	-0.992691	1.3792e-176
Myl6	2.14814	1.16422	-0.983919	1.19449e-166
Rps28	1.79187	0.808576	-0.983296	5.04749e-153
Ndufb11	1.31404	0.337746	-0.976292	1.21688e-176
Rps3	1.68337	0.707963	-0.975412	8.93387e-160
Atp5mpl	1.4426	0.470627	-0.971977	7.56557e-166
Rps3a1	1.85075	0.882139	-0.968607	5.09875e-159
H2afz	1.78732	0.81986	-0.967455	2.20745e-150
Sparc	2.23467	1.26784	-0.966825	2.85856e-169
Ndufa5	1.45748	0.493073	-0.964404	8.71557e-142
Cd81	1.7482	0.786091	-0.962107	8.13443e-161
Dancr	1.49054	0.528868	-0.961674	8.04927e-123
Tnnt1	1.77505	0.813635	-0.961414	3.59724e-117
Apoe	1.43494	0.477376	-0.957569	2.34135e-145
Aldoa	1.92725	0.972375	-0.954871	3.47002e-139
Rpl6	1.95767	1.00476	-0.952912	4.09792e-160
mt-Co2	4.34565	3.39354	-0.952108	2.19346e-97
Ndufc2	1.37607	0.424962	-0.951108	9.04046e-139
Atp5l	1.77986	0.829988	-0.949869	1.31077e-155
Rps15	1.85111	0.901778	-0.949332	9.66705e-130
Rpl36al	1.31253	0.370427	-0.942102	2.48852e-136
mt-Atp6	3.72669	2.78566	-0.941022	6.5252e-54
Rpl18a	1.85224	0.912581	-0.939661	4.02954e-146
Rpl26	1.77637	0.836809	-0.939558	1.97372e-149
Pgam2	1.29673	0.362271	-0.934463	3.55285e-145
Rpl7	1.49525	0.561772	-0.933475	1.29895e-154
Ndufc1	1.30358	0.372879	-0.930701	6.20141e-138
Pln	2.01811	1.09022	-0.927891	8.48372e-87
Rps19	1.71625	0.792013	-0.92424	4.07454e-134
Mdh1	2.02279	1.09931	-0.92348	1.6682e-163
Ndufb8	1.47028	0.547421	-0.922858	2.82711e-136
Fxyd1	1.6506	0.735442	-0.915163	3.0304e-124
Ndufb7	1.26764	0.354326	-0.913318	1.43739e-129
Cox6a1	1.68221	0.772511	-0.9097	2.13275e-114
Atp5g3	1.70422	0.799481	-0.904742	3.18805e-138
Hba-a2	2.87762	1.97328	-0.904336	1.28918e-298
Myl9	2.18403	1.27973	-0.904299	1.24751e-137
Tnnt2	4.46647	3.56243	-0.904043	3.52138e-304
Atp5d	1.51507	0.612493	-0.902573	2.9247e-134
H3f3a	1.93186	1.03198	-0.899883	7.38481e-138
Ftl1	1.7554	0.85701	-0.898395	4.66202e-179
Eef1a1	2.66677	1.76864	-0.898128	6.63011e-189
Myl1	1.90065	1.00342	-0.897226	1.16722e-105
Hspa8	1.90387	1.00814	-0.895735	4.22727e-133
Cryab	1.30574	0.411514	-0.894224	7.64263e-120
Tuba1b	1.46776	0.57611	-0.891651	3.13331e-125
Slc25a3	2.82487	1.93841	-0.886466	1.19179e-196
Rps25	1.44327	0.560776	-0.882496	3.75333e-116
Rpl36a	1.35709	0.475441	-0.881652	8.71948e-120
Rpl7a	1.54626	0.667869	-0.878391	6.11393e-131
Tubb5	1.86291	0.99001	-0.872905	4.59188e-138
Crip2	1.62319	0.752991	-0.870202	2.25041e-124
Fabp3	1.21405	0.345014	-0.869039	3.19486e-139
Cd63	1.18188	0.318501	-0.863383	5.83118e-134
Hsp90ab1	2.2175	1.36358	-0.853917	1.64635e-138
1700042O10Rik	1.09343	0.24508	-0.84835	1.67938e-25
Rpl17	1.53411	0.697724	-0.836389	3.10453e-125
Rpl14	1.57511	0.739387	-0.835727	5.95781e-113
Ndufa2	1.22981	0.396026	-0.833779	5.03594e-105
Dynll1	1.50544	0.673184	-0.832259	7.2461e-106
Dbi	1.18382	0.352294	-0.831523	8.40583e-109
Rps12	1.61008	0.780044	-0.830033	4.26356e-115
Tma7	1.26656	0.445014	-0.821548	3.16084e-94
Acta2	1.89893	1.08594	-0.812986	6.69317e-95
Vim	1.64011	0.835245	-0.804861	2.83569e-98
Serpinh1	1.70573	0.901152	-0.804578	9.7078e-110
Hspe1	1.20271	0.398238	-0.804476	2.16018e-97
H3f3b	1.5061	0.701812	-0.804286	2.53387e-102
Rpsa	1.98285	1.18191	-0.800941	1.50627e-136
Rpl3	1.58274	0.782685	-0.800059	9.04315e-113
Rpl10	1.6166	0.817602	-0.799001	2.50344e-109
Tuba1a	1.34694	0.548662	-0.798278	2.78726e-100
AY036118	2.44621	1.64856	-0.797658	5.09891e-147
Ctsl	1.22945	0.432144	-0.797303	1.79332e-98
Col1a2	1.61668	0.820196	-0.796481	1.43962e-91
Ndufb2	1.18025	0.388433	-0.791814	9.74285e-102
Rpl13a	1.63915	0.848451	-0.790698	6.74964e-106
Actb	2.52766	1.73907	-0.78859	2.13327e-95
Bsg	1.68299	0.895472	-0.787521	3.48343e-104
Tnni1	3.13056	2.34542	-0.785138	1.43781e-173
Ndufab1	1.48108	0.696524	-0.784558	1.71782e-97
Atp5a1	2.07509	1.29477	-0.780326	1.50735e-121
Dcn	1.10578	0.327788	-0.777991	2.65596e-102
Eef1b2	1.31386	0.538956	-0.774908	1.43839e-87
Rps2	1.8655	1.09206	-0.773444	4.75029e-127
Prdx1	1.36208	0.589761	-0.772324	1.17272e-101
Rpl12	1.49815	0.729274	-0.768877	1.07077e-97
Rps6	1.3651	0.596443	-0.768659	2.54949e-95
Ptn	1.88258	1.11431	-0.768264	1.51471e-105
Rpl5	1.63233	0.86918	-0.763155	2.52365e-94
Ndufa3	1.15448	0.391383	-0.763093	9.03557e-98
Rpl10a	1.9785	1.2198	-0.758702	2.48731e-112
Ndufa12	1.24578	0.489027	-0.756758	4.78362e-81
Stmn1	1.16976	0.419454	-0.750311	1.16088e-100
Ndufs5	1.19883	0.44965	-0.749182	2.10217e-87
Ndufb4	1.10948	0.363842	-0.745643	6.46145e-89
Atp5g2	1.49388	0.749468	-0.744409	3.84069e-94
Bex4	1.04809	0.305353	-0.742734	1.86382e-103
Rack1	1.47015	0.734811	-0.735341	7.00061e-90
Ndufa7	1.21931	0.484628	-0.734684	4.15064e-76
Rpl23a	1.28762	0.557366	-0.730257	5.05535e-96
Rpl29	1.33199	0.603174	-0.728814	1.05308e-92
Ndufs6	0.965846	0.238262	-0.727584	8.38034e-111
Rpl22	1.43413	0.709893	-0.724233	6.47736e-78
Hcfc1r1	0.991768	0.268771	-0.722997	2.95725e-100
Tmem258	0.965505	0.24347	-0.722035	1.1925e-88
Slc24a5	1.0537	0.336858	-0.716842	1.00098e-99
Dad1	1.14809	0.435117	-0.712971	6.92162e-77
Atp5f1	1.63983	0.927555	-0.712275	8.91778e-85
5330438D12Rik	1.42602	0.71616	-0.709863	1.85439e-87
mt-Cytb	4.11376	3.41243	-0.701336	4.30095e-74
Romo1	0.953387	0.254026	-0.699361	4.6671e-89
Bex1	0.937405	0.24135	-0.696054	6.64469e-84
Smdt1	0.973219	0.283777	-0.689442	1.04536e-74
Ldhb	1.40579	0.720152	-0.685642	1.58548e-74
Tpm1	4.32494	3.64026	-0.684684	6.78883e-186
Itm2b	1.21314	0.528519	-0.684621	1.21977e-70
Ssr4	1.0899	0.406478	-0.683425	5.90746e-79
Snhg20	1.21523	0.533029	-0.682198	8.87838e-75
Idh2	2.12535	1.44416	-0.681188	1.21661e-108
C430049B03Rik	3.29636	2.61529	-0.681072	6.24433e-49
Rpl31	1.14083	0.462981	-0.677847	1.93988e-70
Gm47644	0.937661	0.263778	-0.673884	3.4535e-53
Slc25a5	1.14302	0.470355	-0.672665	5.3963e-77
Ndufa1	0.922609	0.251348	-0.671261	5.99114e-78
Epha3	1.78135	1.1119	-0.669449	1.66462e-42
Ppib	1.45306	0.784142	-0.668916	5.10954e-76
Pfn1	1.27318	0.605158	-0.668017	9.56725e-68
Npm1	1.8753	1.2074	-0.667901	2.56251e-78
Tpi1	1.43536	0.76854	-0.666823	1.1022e-68
Ndufb5	1.09727	0.43267	-0.664597	1.27481e-67
Bex3	1.08047	0.417807	-0.662662	9.84759e-75
Pebp1	1.0238	0.367604	-0.656198	1.89727e-84
Srsf2	2.22941	1.57527	-0.65414	3.15149e-80
Gpx4	1.0909	0.436765	-0.65413	1.14401e-64
Hmgb2	1.47141	0.817301	-0.654105	3.16475e-66
Ndufb10	0.949158	0.299259	-0.649899	3.26432e-84
Ndufv3	1.00694	0.359686	-0.647259	5.64482e-68
Atp6v0c	1.03892	0.397046	-0.641878	4.58296e-71
Etfb	1.00335	0.361569	-0.641783	1.2792e-65
Hbb-bt	1.80865	1.16932	-0.639329	1.42474e-160
Gm35188	1.47156	0.833556	-0.638	1.5632e-68
Gas5	1.71813	1.08102	-0.637111	1.35795e-68
Rpl35	1.17623	0.540043	-0.63619	3.38171e-67
Ankrd1	3.55937	2.92417	-0.635206	7.43985e-53
Pgam1	1.21058	0.576233	-0.634344	4.90825e-66
Ndufa6	0.978585	0.346844	-0.63174	4.50866e-74
Sem1	1.22362	0.594308	-0.629314	3.36319e-54
Mdh2	1.3239	0.695464	-0.628435	1.25458e-67
Itm2a	1.02848	0.403596	-0.624882	7.20782e-73
Cyc1	1.19049	0.566955	-0.62353	3.24538e-56
Sub1	1.08541	0.462291	-0.623124	1.03081e-59
Ifitm2	0.779405	0.160469	-0.618936	2.15025e-86
Prdx2	1.16879	0.550333	-0.618462	2.06844e-59
Snrpd2	0.874748	0.257636	-0.617113	8.65678e-71
Jpt1	1.35174	0.736226	-0.61551	2.04522e-57
Snrpg	0.954413	0.338917	-0.615496	7.82215e-63
Lgals1	0.853424	0.239097	-0.614327	1.72307e-74
Rplp0	1.53255	0.918941	-0.613611	2.79023e-79
Tceal9	1.03169	0.419502	-0.612187	1.1572e-61
Sumo2	1.40264	0.794165	-0.608476	6.39604e-59
Ldha	1.59016	0.983875	-0.606284	7.4066e-57
Actg1	2.58925	1.98434	-0.604903	2.51851e-73
1600010M07Rik	1.34735	0.744748	-0.602606	7.85298e-62
Ube2c	0.906387	0.303899	-0.602488	1.07014e-59
Btf3	1.11392	0.512236	-0.601683	4.27835e-52
Ran	1.08089	0.481051	-0.59984	5.69742e-57
Snhg8	0.881863	0.283885	-0.597978	8.68184e-63
Micos13	0.743299	0.146946	-0.596353	1.01303e-82
Mfap2	0.814702	0.21907	-0.595632	3.72416e-77
Ssr2	0.82025	0.226873	-0.593376	1.17035e-63
Rps27l	0.813187	0.225759	-0.587429	5.02139e-63
Psma7	0.931824	0.34686	-0.584963	4.70794e-53
Lrrtm3	2.68341	2.09981	-0.583596	4.95885e-60
Nop10	0.771167	0.187747	-0.583419	7.49957e-70
Snhg3	1.12791	0.544796	-0.58311	4.78949e-47
Ccdc107	1.01477	0.433091	-0.581683	6.10258e-61
Fth1	1.55543	0.976933	-0.578495	1.23556e-109
Prdx4	0.948533	0.371277	-0.577256	3.50456e-56
Ndufs7	0.913889	0.339045	-0.574844	3.96472e-57
Lsm4	0.868455	0.294689	-0.573766	1.09658e-63
Ndufs2	1.07531	0.501614	-0.573697	1.94553e-51
Hspb7	1.10621	0.533546	-0.572663	1.90382e-57
Uqcrfs1	0.777356	0.207041	-0.570315	3.47111e-74
Drg1	1.4455	0.875772	-0.569725	2.21069e-56
Gm49708	1.42279	0.854612	-0.568177	1.11319e-31
Nav3	1.98268	1.41453	-0.568142	5.21623e-19
Timm13	0.780086	0.211973	-0.568113	1.89641e-60
Krtcap2	0.791653	0.226224	-0.565428	5.78145e-62
Nedd8	0.997163	0.433438	-0.563724	1.27899e-42
4930512H18Rik	2.75104	2.18768	-0.563366	8.80317e-58
Ubc	0.906427	0.344092	-0.562334	3.22097e-66
Ubl5	0.791825	0.230385	-0.56144	1.66002e-60
Ube2s	1.10792	0.54687	-0.56105	7.68248e-56
Acta1	0.813223	0.252787	-0.560436	8.40915e-59
Ndufb3	0.90912	0.349548	-0.559572	2.03941e-53
Tmem208	1.01138	0.454497	-0.556878	9.554e-57
Gm37240	1.36751	0.81397	-0.55354	7.81984e-42
mt-Co1	4.55211	3.99888	-0.553235	3.97196e-74
Rpl22l1	1.05499	0.505929	-0.549056	1.78088e-43
Sec61g	0.997739	0.449728	-0.548011	3.65754e-51
Mrpl52	0.969689	0.422481	-0.547208	8.68952e-45
Atp6v0b	1.17216	0.625489	-0.54667	1.59224e-55
Spcs1	0.662736	0.116235	-0.546501	3.61058e-73
Tubb4b	0.790333	0.246745	-0.543588	1.6325e-63
Pfdn5	0.837072	0.293712	-0.543359	5.67989e-55
Eif4a1	1.46743	0.928803	-0.538625	2.67848e-50
Popdc3	1.38564	0.847625	-0.538018	4.29393e-43
Malat1	8.41548	7.87782	-0.537658	4.08146e-80
Cfl1	1.02339	0.485764	-0.537629	1.18905e-41
Hsp90aa1	1.43707	0.901679	-0.53539	2.01841e-44
Txn1	0.837372	0.304032	-0.53334	8.0561e-56
Pgk1	1.53688	1.00678	-0.530101	1.60306e-46
Psmb6	0.784017	0.254561	-0.529456	1.26753e-63
Snrpe	0.882211	0.362848	-0.519363	2.99596e-51
Fabp5	0.772729	0.25338	-0.519348	3.12575e-41
Rrad	1.04063	0.521408	-0.519224	1.22577e-43
Ramp2	0.689967	0.175439	-0.514528	2.64378e-53
Eif2s3y	1.4115	0.897849	-0.513649	2.91523e-41
Ndufb6	0.77373	0.260082	-0.513648	2.82756e-54
Ndufb1-ps	1.02219	0.508905	-0.513282	9.12624e-51
Ndufa8	0.753643	0.240666	-0.512977	5.51846e-50
Manf	1.06831	0.555407	-0.512899	1.37771e-41
Tmem59	1.04588	0.533886	-0.51199	1.5042e-40
Gsdme	0.932419	0.421133	-0.511286	2.01241e-41
Gm28376	0.844251	0.334591	-0.509661	6.18627e-34
mt-Nd2	2.44728	1.93813	-0.509148	4.68394e-35
Hmgb1	1.79968	1.29056	-0.509122	3.32819e-46
Pdcd5	0.890135	0.381202	-0.508933	9.98043e-45
Gm43713	0.875247	0.368052	-0.507196	3.45771e-46
Tomm7	0.721688	0.21592	-0.505767	9.98027e-55
P2ry14	0.992941	0.487592	-0.505349	7.16816e-33
Eif2s2	1.39088	0.887147	-0.503731	7.9934e-36
Tmem176b	0.779763	0.276125	-0.503638	2.50753e-48
Smpx	2.57108	2.06835	-0.50273	1.23275e-54
Srsf7	1.85115	1.34892	-0.502233	1.32377e-52
Mb	0.603364	0.10386	-0.499505	4.92946e-61
Myh7	4.07825	3.57886	-0.499391	6.7046e-62
Tomm20	1.01075	0.512383	-0.498363	1.81601e-43
Mrpl53	0.688029	0.19031	-0.497719	2.36182e-64
Calr	1.60471	1.10867	-0.496042	2.32757e-34
Pdia6	1.24356	0.748207	-0.495355	1.47403e-40
Ndufs3	1.32221	0.827177	-0.495038	2.37809e-38
S100a11	0.698523	0.203916	-0.494607	1.1565e-48
Tomm6	0.629588	0.137338	-0.49225	4.64736e-57
Nppb	0.959556	0.470223	-0.489333	1.26035e-21
AC149090.1	2.19051	1.70234	-0.488166	7.24493e-52
Slc38a2	2.09914	1.61202	-0.487116	2.63296e-38
Chchd1	0.68493	0.198398	-0.486532	2.13642e-55
Reep5	1.09423	0.612318	-0.481913	2.5153e-38
Snhg4	0.929414	0.448837	-0.480578	1.12801e-36
Ndufv1	0.889011	0.408731	-0.48028	2.74294e-37
Gt(ROSA)26Sor	0.821553	0.341878	-0.479675	4.06721e-43
Mlf1	1.09013	0.61146	-0.478675	1.61948e-44
Crip1	0.89707	0.419065	-0.478004	1.13383e-37
Nme1	0.7407	0.263208	-0.477492	4.59135e-40
Pdlim7	1.8564	1.379	-0.477401	4.38089e-28
Ciao2b	0.680118	0.203901	-0.476217	5.38671e-54
Tmed9	0.960046	0.487647	-0.472399	1.05309e-38
Mrpl54	0.703653	0.231387	-0.472266	1.14946e-47
Mrpl33	1.01202	0.540341	-0.47168	1.10357e-26
1810037I17Rik	0.707665	0.236279	-0.471386	2.91472e-44
Hmgn2	0.809238	0.338062	-0.471176	6.91536e-39
Clic1	1.21286	0.741779	-0.471078	9.10839e-30
Dstn	2.20297	1.73267	-0.470305	1.39941e-52
Rbx1	1.04971	0.579567	-0.470146	3.06262e-33
Fmc1	0.666206	0.196081	-0.470124	2.00114e-47
Slc25a36	1.88178	1.41214	-0.469646	7.16865e-43
Atp5c1	1.81666	1.35065	-0.466007	2.0019e-37
BC003965	0.800205	0.33421	-0.465996	8.12608e-46
Abracl	0.872562	0.407524	-0.465038	2.10212e-33
Cnpy2	0.697217	0.232666	-0.464551	1.52239e-45
Rbm3	1.20055	0.73829	-0.462262	9.82972e-32
Mrpl23	0.693847	0.232593	-0.461254	2.57405e-39
Gabarap	0.702372	0.242775	-0.459597	5.60903e-42
Cox7a1	0.593525	0.134709	-0.458816	1.4758e-57
Banf1	0.738163	0.279892	-0.458272	2.2024e-44
Tceal8	0.722929	0.264893	-0.458037	2.00826e-39
Mrfap1	0.67945	0.222805	-0.456644	1.40339e-48
Naca	1.97005	1.51341	-0.45664	2.44136e-43
Acadl	1.2613	0.805539	-0.455764	1.02049e-29
Timm10b	0.623983	0.169728	-0.454255	4.02704e-47
Isca2	0.940533	0.486453	-0.45408	8.71177e-40
Hspd1	1.35567	0.90221	-0.453458	2.51485e-28
Mrpl42	0.933847	0.480596	-0.45325	2.18012e-31
Vdac1	1.34874	0.895497	-0.453247	2.69449e-33
Psmb5	0.611946	0.158924	-0.453022	9.3208e-50
Hspb2	0.623208	0.170887	-0.452321	3.33178e-55
Dnajc19	0.81511	0.366448	-0.448663	1.22894e-33
Atp1a1	2.04533	1.5971	-0.448231	4.12038e-50
Ckm	0.493782	0.0455677	-0.448214	2.22817e-79
Rnaseh2c	0.591438	0.143776	-0.447662	2.11748e-49
Eif5a	0.876236	0.42872	-0.447516	1.01621e-27
mt-Nd4	3.2239	2.77662	-0.447284	2.88869e-44
Eef1d	0.793177	0.346004	-0.447172	3.2795e-33
Park7	0.777081	0.331292	-0.44579	1.29364e-31
Tm4sf1	0.537531	0.0948445	-0.442686	4.50942e-53
Ddc	1.34266	0.900805	-0.441853	5.42529e-05
Mhrt	1.52192	1.08029	-0.441626	5.01566e-07
Mrpl12	0.701057	0.259724	-0.441333	5.61227e-38
Atcayos	1.86999	1.43014	-0.439843	1.18206e-28
Hnrnpa1	1.28884	0.849176	-0.439659	1.16618e-33
Selenof	0.8904	0.450873	-0.439528	2.96602e-29
Tmem14c	0.691365	0.252022	-0.439343	2.28959e-33
Gja1	1.5033	1.06404	-0.439264	7.10728e-19
Gm30382	1.83215	1.39372	-0.438435	1.23702e-22
Ranbp1	0.929027	0.490652	-0.438375	1.05425e-28
Rbis	0.749638	0.31178	-0.437858	6.02741e-42
Gm8113	0.942575	0.505086	-0.437489	3.27624e-12
Mrpl57	0.591127	0.154655	-0.436471	1.95148e-48
Atxn7l3b	0.793374	0.358731	-0.434643	9.31716e-28
Micos10	1.37657	0.943492	-0.43308	4.51283e-22
Maged1	1.12463	0.691616	-0.433015	2.66782e-31
Nckap5	1.36083	0.927814	-0.433012	1.01906e-11
Csrp2	1.70259	1.27087	-0.43172	3.66055e-35
Uqcc2	0.640646	0.210869	-0.429778	7.42058e-34
Esf1	1.29295	0.864536	-0.428417	5.94642e-33
H2afv	0.967626	0.539596	-0.42803	5.0072e-30
Selenoh	0.58495	0.15697	-0.427981	9.83956e-50
Stub1	1.06109	0.633588	-0.4275	1.36996e-28
Sod2	0.973469	0.548012	-0.425457	1.04204e-24
Anapc13	0.61338	0.188271	-0.42511	1.19978e-34
3110056K07Rik	0.913241	0.488229	-0.425012	5.09735e-30
Cox17	0.762198	0.337256	-0.424941	1.20461e-24
Rpl4	1.13987	0.716111	-0.423757	1.83364e-28
Tmem126a	0.832141	0.408677	-0.423464	1.87466e-31
Hmgn3	0.887549	0.465345	-0.422204	1.56659e-30
Gm26632	1.88563	1.46375	-0.421873	6.7788e-34
Vdac2	1.53684	1.11564	-0.421197	9.13853e-33
Edf1	0.589189	0.168996	-0.420193	6.33426e-46
Higd1a	0.821297	0.401346	-0.419951	2.44801e-33
Gyg	2.04397	1.62497	-0.419	1.43996e-34
1500004A13Rik	0.854143	0.435275	-0.418868	7.57263e-30
Psenen	0.558883	0.140112	-0.418771	2.49809e-47
Psmb4	0.589497	0.17076	-0.418737	1.93363e-45
Maged2	0.883337	0.46467	-0.418667	1.50344e-22
Tbca	1.30849	0.890562	-0.417925	1.33543e-23
Eef2	1.36961	0.951691	-0.417918	4.93859e-31
Npc2	0.765461	0.3477	-0.417762	7.73205e-26
Gm42439	0.726896	0.310224	-0.416672	1.69151e-31
Mettl23	0.702413	0.285935	-0.416479	1.04564e-34
Mrps21	0.818263	0.403125	-0.415138	1.0968e-30
Snhg1	1.05844	0.643492	-0.414951	3.98942e-23
Cetn3	0.883859	0.469055	-0.414805	1.0614e-29
Grcc10	0.582677	0.16797	-0.414707	3.07069e-38
Mat2a	1.69994	1.28545	-0.414483	3.53252e-32
Higd2a	0.613155	0.200203	-0.412952	4.15136e-47
Sf3b5	0.529866	0.117117	-0.412748	1.3716e-43
Angpt1	3.66503	3.25259	-0.412446	4.1698e-12
Polr2f	0.693797	0.282385	-0.411412	1.58615e-30
Tcap	0.721605	0.314136	-0.40747	1.07263e-28
Tagln	0.853419	0.446111	-0.407308	5.82234e-18
Gas6	0.716606	0.309799	-0.406807	4.98424e-30
Timm8b	0.510303	0.103989	-0.406315	5.13029e-46
Snrpb	0.847377	0.441234	-0.406143	7.71461e-27
Cited1	0.676812	0.27167	-0.405142	3.12117e-31
Prmt1	0.882926	0.4784	-0.404526	2.27257e-25
Erp29	0.86387	0.459745	-0.404124	1.52538e-26
Rcn3	0.819765	0.415677	-0.404088	2.42942e-23
Sh3bgr	1.70775	1.30383	-0.403926	1.7614e-28
Selenok	0.628516	0.224679	-0.403837	9.63173e-36
Tspan3	1.17911	0.775436	-0.403675	2.09181e-24
0610012G03Rik	0.561117	0.157476	-0.403641	1.82635e-41
Mrps33	0.628846	0.22525	-0.403595	1.31636e-27
Eno1	1.52303	1.12032	-0.402707	1.98339e-29
Cisd1	0.59571	0.193353	-0.402356	2.83549e-36
Htr1f	0.610954	0.209113	-0.401841	4.6865e-45
Ndufv2	1.25917	0.858155	-0.401019	3.3173e-29
Gm17231	1.02002	0.619617	-0.400399	3.5991e-18
Mrps24	0.639828	0.24088	-0.398948	4.22511e-30
Cfl2	1.34876	0.949997	-0.398764	6.17045e-25
Sept1	0.74324	0.344598	-0.398642	5.4052e-31
Bves	2.33629	1.9383	-0.397989	7.25177e-33
Tmem223	0.644593	0.246843	-0.39775	1.40481e-34
Eif3k	0.631487	0.234266	-0.397221	1.68106e-27
Tmem147	0.601295	0.20411	-0.397185	1.17914e-35
Hbb-y	4.12726	3.73069	-0.396564	0
Clk4	1.44288	1.04666	-0.396217	3.15953e-32
Fkbp3	1.10746	0.712006	-0.395456	3.5339e-21
D8Ertd738e	0.672252	0.277999	-0.394253	6.62533e-29
Psmb3	0.750801	0.356902	-0.3939	1.12765e-24
Hsbp1	0.565763	0.172209	-0.393553	4.12168e-40
Gm1673	0.521312	0.127807	-0.393505	1.50223e-45
Ctla2a	0.470374	0.0773613	-0.393013	2.01438e-48
Des	1.45764	1.06522	-0.392419	1.72291e-26
Pomp	0.559102	0.168724	-0.390378	4.90808e-30
Gm47271	0.728804	0.338763	-0.390041	2.11796e-28
Myl12a	0.850051	0.460167	-0.389883	4.14555e-22
Ddost	0.635226	0.245361	-0.389865	3.15663e-34
Gtf2h5	0.629431	0.239572	-0.389859	6.94862e-28
Snu13	0.564395	0.174649	-0.389746	4.47032e-31
Ptma	1.774	1.38452	-0.38948	1.47457e-28
Cox14	0.527223	0.138563	-0.388659	9.01815e-45
Atox1	0.583551	0.195007	-0.388544	2.10699e-27
Mir133a-1hg	0.88298	0.494647	-0.388332	2.466e-29
Mgst1	0.470004	0.0822807	-0.387724	5.83487e-44
Mrps17	0.650877	0.263913	-0.386963	1.85685e-32
Laptm4a	1.51318	1.12708	-0.386093	3.8472e-32
Hand2os1	2.71241	2.32669	-0.385718	8.77787e-41
Mrpl51	0.559284	0.173679	-0.385605	1.22016e-30
Hk2	1.22385	0.838666	-0.385187	1.60127e-08
C1qbp	0.560227	0.175158	-0.385069	9.3927e-39
Hmgn1	1.28705	0.902354	-0.384693	3.24284e-26
Fgfr2	2.06831	1.68392	-0.384389	6.03545e-38
Mrpl41	0.518916	0.134976	-0.38394	7.06722e-46
Cuta	0.560554	0.177476	-0.383078	1.58559e-39
Osbpl8	2.50049	2.11756	-0.382929	7.37103e-17
Acot13	0.707205	0.325413	-0.381791	1.76124e-24
Scand1	0.553081	0.171536	-0.381545	3.59526e-42
Gm14582	0.937401	0.55665	-0.38075	1.82472e-16
Rbm4b	0.886059	0.506846	-0.379213	1.54135e-25
Eif4ebp1	0.72116	0.342034	-0.379126	3.03506e-27
Postn	0.577054	0.198451	-0.378603	6.58024e-31
Psma1	0.848419	0.470332	-0.378087	1.26018e-20
Fibp	0.742462	0.364641	-0.377821	2.51694e-21
Emp3	0.455022	0.0772564	-0.377766	1.33791e-49
Dlk1	0.674882	0.297122	-0.37776	8.8437e-30
Nenf	0.576688	0.199679	-0.377009	5.65688e-43
Lsm7	0.68954	0.31331	-0.376231	2.60076e-33
Tmem256	0.492278	0.117015	-0.375263	3.9139e-43
Rabac1	0.603407	0.228173	-0.375234	4.36466e-34
Gm20275	0.837124	0.46249	-0.374634	5.1595e-25
Ctsd	0.697782	0.325947	-0.371835	3.00695e-23
Hspb3	0.563593	0.19193	-0.371663	8.64634e-33
Gm17106	0.815934	0.444734	-0.3712	5.3107e-23
Acaa2	0.871773	0.500593	-0.371181	1.40852e-20
Eny2	1.00969	0.638869	-0.370818	2.13782e-19
Cks2	0.731505	0.360871	-0.370634	2.19347e-19
Eno3	0.715061	0.345661	-0.3694	1.16556e-27
Uqcrc1	1.04339	0.674566	-0.368822	6.19954e-23
Idh3g	0.64064	0.272562	-0.368078	6.27831e-25
2410006H16Rik	0.662717	0.295784	-0.366934	3.11251e-24
Vdac3	1.04688	0.681383	-0.365495	3.90799e-17
Hypk	0.580233	0.215495	-0.364738	1.78595e-26
H2afj	0.564393	0.199779	-0.364614	2.27904e-30
Cops9	0.460142	0.0957701	-0.364371	3.09962e-38
Fundc2	0.557593	0.193648	-0.363945	4.56923e-24
Serbp1	1.92006	1.55633	-0.363733	4.38991e-28
Eln	0.552368	0.18943	-0.362939	1.02462e-33
Pfdn1	1.11669	0.753885	-0.362804	2.26698e-15
Hadhb	1.10476	0.74248	-0.362278	1.53655e-19
Mrps14	0.530416	0.168886	-0.36153	1.74119e-36
Suclg1	1.00526	0.643887	-0.361374	9.05203e-24
Sec61b	0.510617	0.149531	-0.361086	4.59385e-26
Gm16599	1.25465	0.896047	-0.358607	2.0291e-19
Cdk1	0.757824	0.399592	-0.358231	2.30433e-22
2610020C07Rik	1.06953	0.711401	-0.358132	1.85949e-20
Eef1g	1.32773	0.970456	-0.357277	6.52217e-22
Gm26532	0.474482	0.117647	-0.356834	3.64897e-35
Nr3c2	0.824871	0.468549	-0.356322	4.97683e-14
Atp6v1f	0.452855	0.096615	-0.35624	5.75096e-40
Gm46367	0.677397	0.321816	-0.355581	1.42636e-22
Ostc	0.7495	0.393966	-0.355534	7.87825e-26
Dynlrb1	0.595883	0.240568	-0.355315	3.60092e-24
A630012P03Rik	1.17424	0.820442	-0.3538	7.7421e-14
mt-Nd3	0.833416	0.47971	-0.353706	1.97888e-10
Vcam1	0.992449	0.638822	-0.353627	3.21623e-16
Mrps26	0.584737	0.232001	-0.352736	4.78601e-30
Cyba	0.538262	0.185988	-0.352274	7.88942e-29
Stard5	1.04002	0.688224	-0.351797	4.47969e-21
Vcp	1.46713	1.11559	-0.351535	2.89175e-20
Prdx5	0.522609	0.171494	-0.351115	3.5462e-31
Psma3	1.3969	1.04611	-0.350797	2.77382e-22
Gpx3	1.13453	0.784932	-0.349595	2.32176e-19
Mrps36	0.618494	0.269078	-0.349416	2.19339e-23
Btaf1	2.05279	1.70475	-0.348045	9.76861e-30
Cks1b	0.443004	0.0950489	-0.347955	2.5538e-43
Tubb2b	0.463886	0.115969	-0.347916	9.17067e-35
Hint2	0.527565	0.180254	-0.347312	6.91992e-29
Psma2	0.674055	0.327035	-0.347019	2.42157e-18
Lamtor4	0.519273	0.172282	-0.346991	5.33057e-32
Fuom	0.471677	0.124952	-0.346725	2.76327e-31
Slirp	0.456774	0.110453	-0.346322	1.61167e-39
Ctnnb1	1.16422	0.817971	-0.346248	1.44218e-19
Son	3.08218	2.73604	-0.34614	3.8941e-50
Eid1	0.737579	0.391619	-0.34596	2.90463e-23
Fh1	0.682087	0.336556	-0.345531	5.87653e-28
Trmt112	0.438773	0.0940032	-0.34477	2.70786e-40
Morf4l2	1.13824	0.794932	-0.343304	1.349e-18
Tomm22	0.524375	0.181766	-0.342609	3.7492e-31
Hspa5	1.63572	1.29315	-0.34257	3.39273e-29
Gm5089	0.524815	0.182674	-0.342141	1.35943e-23
Gm28198	0.604411	0.262343	-0.342069	3.78054e-22
Tnfrsf12a	0.536451	0.194665	-0.341786	1.15224e-23
Pet100	0.513303	0.172	-0.341303	4.6678e-26
Ndufs1	1.54658	1.20539	-0.341191	1.59133e-20
Dpm3	0.516019	0.175463	-0.340556	2.41988e-32
Fbln2	0.782759	0.442611	-0.340148	3.47068e-19
Tomm5	0.512478	0.172784	-0.339694	3.15089e-30
Tmem176a	0.477177	0.137714	-0.339464	6.51103e-32
Gm50013	0.584703	0.245353	-0.33935	3.2007e-28
R3hdm4	0.663363	0.325167	-0.338196	2.01486e-19
Atp6v0e	0.724453	0.386443	-0.338009	4.17808e-14
Mrpl18	0.586615	0.248799	-0.337815	2.2171e-21
Plekhj1	0.546567	0.208847	-0.33772	9.7041e-27
Ndufs8	0.482877	0.145664	-0.337212	1.34956e-29
Cct7	0.707599	0.370896	-0.336702	1.37627e-15
Snrpf	0.708706	0.372752	-0.335953	3.21058e-15
Srsf1	1.64089	1.30508	-0.335807	3.93798e-24
Kcne1	0.487485	0.151785	-0.3357	1.59554e-24
Hnrnpk	1.58691	1.25179	-0.335124	2.73806e-22
Igfbp4	0.767092	0.432147	-0.334945	9.15433e-12
Ptov1	0.773315	0.439236	-0.334079	1.73601e-12
Sema5a	1.10882	0.776698	-0.332124	1.35405e-18
Snrpd3	0.669021	0.338804	-0.330217	1.05332e-14
Rnf7	0.565574	0.236077	-0.329497	7.09179e-21
Hspa9	1.4178	1.08873	-0.329074	5.66045e-17
Cnot3	1.03727	0.708718	-0.328548	1.2826e-17
Uqcrc2	1.2947	0.966946	-0.327753	5.02247e-17
Mrpl34	0.418285	0.0913243	-0.326961	1.65933e-38
Mpc2	0.734703	0.408192	-0.326511	6.33294e-16
Atraid	0.532387	0.206057	-0.32633	1.71632e-24
Spcs2	0.913347	0.587535	-0.325811	1.06755e-11
Gnb2	0.828683	0.503077	-0.325606	5.63035e-16
Strn	1.48033	1.15507	-0.325259	1.26004e-11
Tmed10	1.30142	0.976282	-0.325143	1.27414e-13
Esd	0.608514	0.28384	-0.324674	3.90434e-20
Bax	0.55186	0.227478	-0.324382	2.48315e-20
Pafah1b3	0.453473	0.129205	-0.324268	6.58077e-31
Gm34030	0.474264	0.150008	-0.324256	4.45275e-33
Swi5	0.765964	0.44175	-0.324214	1.43881e-17
Cox20	0.574836	0.250687	-0.324149	1.15717e-28
Hnrnpc	1.88581	1.56192	-0.323894	1.04616e-29
Sfrp2	0.35511	0.0314581	-0.323652	1.28986e-49
Selenom	0.444693	0.122002	-0.32269	5.17123e-33
Aimp1	0.752543	0.429943	-0.3226	1.39539e-13
Rsrp1	2.31852	1.99661	-0.321915	6.03787e-24
Ndufaf4	1.05848	0.737585	-0.320897	3.31237e-13
Sarnp	1.4907	1.17034	-0.320361	8.72216e-21
Trdn	3.30612	2.98607	-0.320047	2.30409e-40
Clta	0.94882	0.629343	-0.319477	2.60611e-11
Atp1b1	1.89031	1.57091	-0.319406	5.70378e-19
Gm15261	1.03517	0.716061	-0.319106	1.11863e-10
Gm15614	0.659014	0.340271	-0.318743	1.20272e-20
Ndufa9	0.752529	0.434542	-0.317987	1.22004e-17
Lmod2	1.03007	0.712265	-0.317807	1.26494e-13
Sept6	1.07425	0.756754	-0.317491	1.98821e-14
Ide	1.29905	0.981734	-0.317315	2.93948e-19
Cxcl12	0.601999	0.284812	-0.317187	1.22968e-16
Ift20	0.563494	0.246495	-0.316999	5.16757e-15
Arpc3	0.524408	0.208234	-0.316174	8.60207e-21
Sec62	1.25167	0.935595	-0.316076	9.42613e-14
Wdr83os	0.422462	0.107196	-0.315266	2.28385e-33
Ssna1	0.469184	0.154955	-0.314229	1.60913e-30
Fam162a	1.61588	1.30215	-0.313729	3.49906e-15
Strbp	2.66618	2.35264	-0.313537	1.46152e-34
Hnrnph3	1.33482	1.02134	-0.313483	2.99556e-18
Arl6ip1	0.984539	0.671081	-0.313458	4.80763e-13
Psmc3	0.662702	0.349341	-0.31336	9.34975e-14
Lage3	0.444389	0.131083	-0.313307	3.01004e-30
Rmdn1	1.49528	1.18251	-0.312773	3.13836e-14
Eif1b	0.535045	0.222525	-0.312521	2.16551e-22
Cnih4	0.851042	0.538718	-0.312323	2.4353e-13
Cct5	0.655474	0.343245	-0.312229	1.66033e-14
Uba52	0.764542	0.453448	-0.311094	4.69627e-13
Rtraf	0.64431	0.333822	-0.310488	1.61613e-15
4632427E13Rik	1.6842	1.37378	-0.310417	3.26533e-28
Sdhb	1.08454	0.77427	-0.310271	7.16229e-13
Lamtor2	0.44436	0.134575	-0.309784	3.6798e-35
Gm16286	0.882493	0.57278	-0.309712	5.16393e-19
Map1lc3a	0.418688	0.109289	-0.309399	1.96127e-28
Trir	0.690669	0.381687	-0.308982	1.9843e-16
Rnasek	0.452738	0.14406	-0.308679	6.6309e-27
Idh3b	1.13451	0.826067	-0.308443	1.21583e-14
Adamtsl1	1.7244	1.41701	-0.307391	1.15253e-19
Cfap20	1.24299	0.935895	-0.307098	1.00429e-13
Calm1	0.715435	0.408574	-0.306862	3.92897e-12
Gm48678	0.773063	0.46698	-0.306084	2.52612e-12
Map1lc3b	0.454424	0.148472	-0.305952	4.29922e-22
Phb2	0.750273	0.445011	-0.305262	2.38684e-15
Tspan6	0.4521	0.146914	-0.305186	7.66997e-26
Mrps16	0.44526	0.140357	-0.304903	3.9895e-27
1810058I24Rik	0.542163	0.237309	-0.304854	1.6546e-18
Zfp536	1.43909	1.13432	-0.304773	2.02534e-22
Cnn1	0.76939	0.464835	-0.304555	1.85516e-16
Ckb	0.588896	0.28474	-0.304155	2.08214e-14
Tmem243	0.755697	0.4519	-0.303797	7.76743e-18
Gm19710	0.646735	0.343183	-0.303552	2.59216e-16
Pmpcb	0.534996	0.23157	-0.303426	1.5761e-17
Psme1	0.587314	0.284784	-0.30253	8.30088e-19
Gm44686	0.469734	0.168983	-0.300751	2.41688e-24
Psmb2	1.0633	0.763755	-0.299547	1.87301e-13
Herc3	1.53123	1.23217	-0.299066	9.32855e-20
Gpx8	0.498335	0.199316	-0.299019	3.34025e-28
Ost4	0.446678	0.148048	-0.298631	3.99445e-25
Srp14	0.501555	0.203276	-0.298279	2.36695e-25
Ndufa10	1.0105	0.712475	-0.298027	3.74816e-12
Ddo	0.774176	0.476331	-0.297845	1.46315e-21
Gm13269	1.43208	1.13429	-0.297799	1.49845e-12
Arglu1	2.32443	2.02678	-0.297655	3.266e-22
Tcp1	0.940715	0.643281	-0.297433	4.40264e-12
Spc24	0.618499	0.322215	-0.296284	4.64562e-16
Atp6v1g1	0.471132	0.174972	-0.29616	1.3289e-17
Selenow	0.749206	0.453827	-0.295379	1.53297e-12
Hnrnpf	1.28141	0.986298	-0.295111	2.09097e-16
Ier3ip1	0.624552	0.330754	-0.293798	9.31707e-12
Mycbp	0.513436	0.219855	-0.293582	3.92189e-17
Mydgf	0.496807	0.20324	-0.293567	1.186e-14
Morf4l1	1.62959	1.33608	-0.293511	4.98691e-19
Rbm8a	0.526083	0.233316	-0.292767	1.14182e-15
Tra2b	1.84081	1.54851	-0.292306	4.32184e-17
Fam173a	0.55786	0.266009	-0.291852	8.66687e-18
Ccn2	0.607654	0.316392	-0.291262	7.17371e-12
Pfdn6	0.422901	0.131925	-0.290976	7.19376e-27
Alkbh1	1.26921	0.978697	-0.290518	6.52169e-12
Psma4	0.694214	0.403979	-0.290234	1.27248e-11
Mybphl	0.758188	0.467964	-0.290224	1.85641e-10
Aprt	0.515297	0.225189	-0.290108	1.1125e-18
Casq2	0.863632	0.573689	-0.289943	5.04221e-15
Gm15563	0.519778	0.230357	-0.289421	1.62089e-18
Psmb1	0.927178	0.638243	-0.288935	2.8815e-12
Pkm	2.357	2.06904	-0.287953	4.94754e-20
Grid2	2.58042	2.29258	-0.287838	0.000134239
Rpp21	0.461126	0.173531	-0.287596	4.94943e-20
Arf5	0.631751	0.345597	-0.286155	1.75087e-15
Mrpl36	0.404026	0.118509	-0.285518	1.9843e-28
Polr2k	0.416915	0.131717	-0.285199	6.06803e-25
Chchd7	0.528021	0.242914	-0.285108	1.32502e-15
Taf1d	1.8927	1.60783	-0.284878	5.97118e-18
Dtymk	0.957825	0.673318	-0.284507	7.54553e-11
Grb14	1.86619	1.58183	-0.284356	2.10233e-11
H2afx	0.434422	0.150622	-0.2838	2.98023e-23
Itgb1	1.96336	1.68003	-0.283326	5.87539e-21
Trappc1	0.397092	0.113793	-0.283299	1.29644e-19
Timmdc1	0.998103	0.71516	-0.282943	8.00388e-13
Snrpc	0.481068	0.198525	-0.282543	1.15074e-18
Fkbp2	0.55877	0.276663	-0.282107	7.16948e-14
Txndc17	0.380574	0.0987086	-0.281865	4.05787e-29
Snrpd1	0.805116	0.523695	-0.28142	4.08027e-10
Psap	1.08311	0.802656	-0.280457	2.74497e-14
Phpt1	0.365503	0.0856046	-0.279899	4.30692e-34
Ssbp1	0.724923	0.445505	-0.279418	5.65791e-11
Mcm7	0.615766	0.337036	-0.27873	7.55194e-13
Tle4	1.43562	1.15795	-0.277662	3.39066e-10
Lsm5	0.444482	0.167218	-0.277264	9.00229e-17
Emc6	0.375864	0.0986737	-0.277191	2.91183e-27
Smim4	0.860844	0.583962	-0.276882	6.72482e-13
Birc5	0.761517	0.485485	-0.276032	2.30622e-10
Pclaf	0.717148	0.441369	-0.275779	1.42452e-10
1110002E22Rik	0.654745	0.379277	-0.275469	3.00855e-13
Gm15738	0.589705	0.31569	-0.274015	4.12008e-12
Lamp2	1.41107	1.1371	-0.273969	8.19098e-14
Ppp1ca	0.548353	0.274642	-0.273711	7.95544e-18
Hnrnph1	1.90314	1.62956	-0.273578	3.52681e-20
Zfp329	1.06586	0.79254	-0.273317	3.43602e-12
Hes6	0.441048	0.168493	-0.272555	3.65886e-19
Rhoc	0.45162	0.179196	-0.272424	2.14095e-20
Mgst3	0.463291	0.190954	-0.272336	9.59504e-16
Sin3b	0.652016	0.379775	-0.272242	5.00085e-10
Sdhd	0.609992	0.337858	-0.272134	1.29722e-15
Pigp	0.528287	0.256478	-0.271809	1.1195e-16
Hsd17b10	0.371456	0.0996809	-0.271775	2.93763e-34
Mrpl28	0.406088	0.134761	-0.271327	9.89063e-24
3110021N24Rik	0.566177	0.295081	-0.271097	7.6658e-20
Bub3	0.705521	0.434624	-0.270898	1.18482e-10
Zcchc9	0.5744	0.304143	-0.270257	1.18006e-15
Kctd18	0.647626	0.37749	-0.270135	3.39527e-12
Dld	0.808363	0.53918	-0.269183	3.13832e-10
Sdha	1.47589	1.20672	-0.269173	1.18872e-12
Gm15283	1.24762	0.979462	-0.268154	1.81643e-09
Cct3	0.966264	0.698145	-0.26812	4.0077e-09
Itm2c	0.700264	0.43225	-0.268015	1.36471e-14
Emc10	0.540829	0.272998	-0.267832	2.70357e-13
Yipf5	0.870871	0.603041	-0.267829	2.71472e-11
B130034C11Rik	0.370169	0.102616	-0.267553	3.75629e-26
Rad23a	0.502708	0.235481	-0.267227	5.90979e-17
Kdelr1	0.619501	0.353031	-0.26647	5.67795e-12
Ankrd10	1.7389	1.47324	-0.26566	1.12464e-18
Cisd2	1.16036	0.894985	-0.265373	1.32732e-11
Cdk4	0.688851	0.423656	-0.265195	3.68708e-07
Mrpl32	0.396089	0.130986	-0.265103	1.35755e-22
Lsm6	0.498205	0.233131	-0.265074	4.47316e-13
Gm16552	0.556028	0.291198	-0.26483	3.08126e-16
Pdia3	1.70167	1.43693	-0.264737	6.86454e-17
Coq7	0.451561	0.187045	-0.264515	1.33959e-18
Nudc	0.604627	0.340167	-0.26446	5.57879e-11
Gm16541	0.389968	0.125682	-0.264286	2.61091e-19
Gm19522	0.368002	0.103799	-0.264202	1.31961e-21
Mrpl38	0.530111	0.265993	-0.264118	6.33723e-13
Ywhae	2.09415	1.83018	-0.263978	4.42141e-23
Ubxn1	0.522049	0.258266	-0.263782	9.10081e-14
Uty	1.75292	1.48943	-0.263487	1.60609e-16
Eci1	0.57961	0.316138	-0.263472	1.27466e-11
Sec11a	0.923271	0.660138	-0.263133	5.61993e-09
Gadd45gip1	0.417261	0.154381	-0.262879	3.34196e-22
Cox7a2l	0.716367	0.453591	-0.262776	7.38455e-11
Arpp19	0.715098	0.452395	-0.262703	1.0873e-09
Mrpl20	0.500929	0.238234	-0.262695	1.22581e-13
Eloc	0.731645	0.46911	-0.262535	5.17405e-10
1110038F14Rik	0.504627	0.242129	-0.262498	1.24794e-14
Lsm3	0.453361	0.191065	-0.262296	2.98926e-20
Gadd45g	0.548159	0.286122	-0.262037	4.45314e-12
Mtif2	1.20305	0.941069	-0.261985	6.16284e-11
Mdp1	0.610236	0.34863	-0.261606	1.14915e-14
Hnrnph2	0.640081	0.378533	-0.261548	1.99857e-11
Gabarapl2	0.519462	0.258109	-0.261353	5.96098e-12
Psma6	0.571803	0.310952	-0.260851	1.47299e-12
Trappc2l	0.335953	0.0754016	-0.260551	2.34662e-29
Ccdc58	1.34541	1.08491	-0.260504	1.25612e-10
Ndufs4	1.76989	1.50942	-0.260469	6.91481e-18
2700038G22Rik	0.551947	0.291517	-0.26043	4.97837e-14
Gm45716	0.446497	0.18644	-0.260057	1.16223e-15
Supt20	1.53767	1.27771	-0.259964	3.06769e-12
Fn1	2.03936	1.77958	-0.259773	8.48638e-21
Bola2	0.383943	0.124559	-0.259383	1.13321e-22
Cirbp	0.692376	0.433043	-0.259333	6.82098e-15
Fkbp7	0.35348	0.094199	-0.259281	7.40615e-23
4930556N13Rik	0.535266	0.276424	-0.258842	1.62861e-14
Lsmem1	0.83198	0.573394	-0.258586	2.49456e-10
Ppic	0.757616	0.500213	-0.257403	2.56482e-10
Polr2j	0.360951	0.103592	-0.257359	1.74049e-19
Serinc1	0.812844	0.555631	-0.257214	2.70783e-06
Lmo7	3.09459	2.83758	-0.257008	1.0719e-23
Lrrc4	1.10256	0.846282	-0.256279	2.53203e-11
Pfdn2	0.582183	0.326113	-0.25607	3.11574e-11
Sf3b3	1.25624	1.00064	-0.255596	7.9714e-11
B2m	0.412859	0.157295	-0.255563	3.76719e-14
Snw1	0.666348	0.411387	-0.25496	1.2033e-09
Dcc	1.14733	0.892537	-0.25479	0.0481657
Sox5os4	0.578559	0.324033	-0.254526	1.21511e-06
Aamp	0.471627	0.217196	-0.254431	2.66823e-14
Ing4	0.645474	0.391713	-0.253761	1.0895e-10
Arl1	0.439551	0.185812	-0.253739	7.3707e-14
Doc2g	0.761238	0.507825	-0.253414	6.71983e-08
Hjurp	1.75353	1.50016	-0.253374	1.0364e-05
B430010I23Rik	0.463085	0.209869	-0.253216	2.19032e-15
Ccdc80	0.649614	0.396401	-0.253212	4.74818e-10
Ect2	1.53204	1.2789	-0.253136	0.00840111
BC065397	0.907925	0.654794	-0.253131	1.00935e-06
Nr6a1	1.91202	1.65934	-0.252683	2.67318e-14
Scd2	1.02184	0.769538	-0.2523	3.40501e-07
mt-Nd1	2.65251	2.40044	-0.252066	1.80978e-15
Aldh1b1	0.353162	0.101323	-0.25184	2.07174e-22
Cenpa	1.09786	0.846108	-0.251757	0.000196325
Gm26724	0.417607	0.165967	-0.251639	7.67633e-25
Atf4	0.788221	0.537216	-0.251005	8.15777e-07
Csf2ra	0.702612	0.451697	-0.250915	1.67701e-07
Ss18l2	0.405079	0.154238	-0.250841	4.40863e-19
Gm36975	0.884969	0.634135	-0.250834	7.06348e-07
Lsm8	0.414573	0.16409	-0.250483	1.04912e-12
Vamp8	0.363183	0.112785	-0.250398	9.99381e-18
Thoc1	1.28753	1.0372	-0.250329	2.34945e-13
Cope	0.682529	0.432463	-0.250067	1.67247e-08
Zfp322a	1.02667	0.777197	-0.249473	1.70768e-08
Psmc5	0.475815	0.226372	-0.249443	1.26292e-11
Tmem167	0.985552	0.736134	-0.249418	1.78459e-08
Ptges3	1.08137	0.832245	-0.249129	4.20002e-09
Ddx3y	0.82939	0.580954	-0.248436	8.7327e-09
Aco2	1.91175	1.66352	-0.248228	3.22471e-14
Kdelr2	0.858406	0.610499	-0.247907	1.16193e-09
Dctpp1	0.332889	0.0853309	-0.247558	2.02644e-22
S100a1	0.341384	0.0939373	-0.247447	1.03805e-21
Ak2	0.73916	0.492258	-0.246902	1.79784e-09
Zmat2	0.431902	0.185398	-0.246504	1.7571e-10
Gm30054	0.391421	0.145261	-0.24616	4.86634e-14
Nol7	0.509613	0.263759	-0.245853	1.15955e-06
Lrpap1	0.524358	0.279062	-0.245295	3.72151e-13
Rpgrip1	0.45098	0.206459	-0.244521	9.05316e-11
Mrpl11	0.372876	0.12849	-0.244386	2.30511e-19
Wls	2.16161	1.91732	-0.244296	9.28261e-16
Rbp1	0.395285	0.151769	-0.243516	8.44745e-15
Gm11266	0.785339	0.541832	-0.243507	1.90971e-11
Tbcb	0.423929	0.18199	-0.241939	4.88773e-14
Arf4	1.22243	0.98093	-0.241496	5.37919e-08
Gsn	0.697508	0.456496	-0.241012	3.6589e-11
Zfp706	0.525603	0.284638	-0.240965	5.9358e-10
Psma5	0.607714	0.366806	-0.240908	8.88977e-09
Srp19	0.547543	0.306725	-0.240818	3.54598e-06
Taldo1	0.506238	0.26563	-0.240609	4.61764e-14
Emg1	0.480499	0.240228	-0.240271	1.21814e-11
Arpc5	0.587334	0.347492	-0.239842	7.16864e-08
Slbp	0.916	0.67619	-0.23981	6.40444e-08
Ahsa1	0.434494	0.194779	-0.239715	1.02881e-13
Tmed1	0.373145	0.134012	-0.239133	1.05026e-16
Cdc26	0.789187	0.550209	-0.238978	1.48006e-08
Bcas2	0.552732	0.31376	-0.238972	1.09293e-07
Pdk1	1.14409	0.905239	-0.238852	8.16681e-07
Csrp1	0.765766	0.527234	-0.238531	1.71754e-05
Flna	1.74266	1.5042	-0.238461	1.79558e-12
Vmp1	1.44174	1.20414	-0.237602	3.2401e-08
Pgls	0.537815	0.300623	-0.237193	6.52855e-10
Dpy30	0.643985	0.406928	-0.237057	3.56894e-07
Gask1b	1.27846	1.04164	-0.236818	0.000267066
Gm2000	0.336545	0.0998683	-0.236677	7.5312e-25
Emc7	0.547157	0.31054	-0.236617	5.47273e-10
1110038B12Rik	0.561407	0.325118	-0.236289	1.04672e-05
6720427I07Rik	1.20319	0.966969	-0.236225	3.35982e-08
Gmpr2	0.428896	0.193067	-0.235829	9.29173e-14
Lbh	1.32392	1.0884	-0.235522	2.36673e-06
Synpo2l	0.89628	0.66083	-0.23545	1.63213e-07
Srsf6	1.741	1.50568	-0.235319	7.24635e-12
Pam16	0.450699	0.215579	-0.23512	5.87362e-14
C230035I16Rik	0.365262	0.130421	-0.234841	1.01807e-16
Gdi2	1.23045	0.995879	-0.234572	1.12406e-06
Grn	0.492071	0.257704	-0.234367	4.44851e-12
Hey2	0.918503	0.684481	-0.234021	0.000139098
Rer1	0.57766	0.34364	-0.23402	1.50432e-09
Eif3m	0.612229	0.378272	-0.233957	1.15796e-06
Mrpl55	0.356469	0.122584	-0.233885	1.85287e-18
Polr2g	0.40185	0.168063	-0.233787	3.02027e-13
Rbmxl1	0.518851	0.285193	-0.233658	2.62934e-09
Psmc6	0.995001	0.761357	-0.233644	2.16738e-05
Cnn2	0.844394	0.610895	-0.233499	6.96311e-05
Brk1	0.705688	0.472224	-0.233464	4.97555e-11
Rnaset2b	0.436804	0.203518	-0.233286	2.6703e-11
Coa3	0.319311	0.0860553	-0.233256	1.21318e-26
Kdm5d	0.855707	0.622534	-0.233172	1.5619e-09
Caml	0.541429	0.308649	-0.23278	1.65591e-08
Mlf2	0.523315	0.290545	-0.23277	2.20492e-11
Cdc7	0.873456	0.641128	-0.232328	0.000140822
Ppil2	0.911098	0.678807	-0.232291	3.6367e-10
Spint2	0.452616	0.220412	-0.232204	4.00265e-10
Mrpl43	0.358711	0.126655	-0.232055	2.628e-17
2510002D24Rik	0.598216	0.366307	-0.231909	3.85888e-10
Rpa3	0.382035	0.150245	-0.23179	5.75015e-16
Vps29	0.520785	0.289263	-0.231522	2.55706e-09
Psmd8	0.431581	0.200129	-0.231452	2.20093e-14
Tsen34	0.615382	0.384087	-0.231295	6.58884e-09
Ctsa	0.626471	0.395192	-0.231279	2.42933e-08
Epb41l4aos	0.342556	0.111303	-0.231253	1.20438e-23
Ube4bos1	0.369838	0.138647	-0.231191	4.45853e-16
Mapre2	1.47339	1.24224	-0.231151	0.00111683
Mrps18c	0.392905	0.162311	-0.230595	1.08938e-08
Commd3	0.447712	0.217251	-0.230462	3.12633e-14
Hist1h2ae	0.319351	0.0889554	-0.230396	8.70659e-21
Tmem50a	0.50756	0.277429	-0.230131	4.35945e-06
Rbm38	0.591819	0.36183	-0.229988	1.22755e-06
Pdhb	0.818451	0.588513	-0.229938	2.24592e-06
Thap3	0.970948	0.741056	-0.229892	1.28072e-07
Vps72	0.697077	0.467259	-0.229818	1.21404e-05
Dctn3	0.369382	0.139652	-0.229729	2.34584e-18
Josd2	0.884474	0.655614	-0.22886	3.8641e-07
Lysmd4	0.876465	0.64772	-0.228745	9.99929e-09
Ube2l3	0.998012	0.769394	-0.228618	5.46247e-06
Actr3	1.51057	1.28242	-0.228152	8.16036e-12
Guk1	0.337955	0.110028	-0.227927	2.5492e-16
Srp9	0.403411	0.175589	-0.227822	1.94126e-14
Slmap	2.04096	1.81349	-0.227471	1.05979e-13
Dctn4	1.12242	0.894965	-0.227456	4.79415e-09
Sf3b6	0.564343	0.337013	-0.22733	1.79942e-05
Ctsz	0.406152	0.178837	-0.227315	5.92016e-14
Cdca3	0.503652	0.276364	-0.227288	1.55521e-11
1500035N22Rik	0.523115	0.295884	-0.227231	5.11362e-08
Dut	0.648937	0.421907	-0.22703	1.3423e-07
Tmpo	1.66055	1.43353	-0.227027	2.29055e-11
Acvr1c	0.748257	0.521366	-0.226891	3.20392e-08
Cdc20	0.430731	0.204143	-0.226588	7.23008e-11
Etv1	1.23065	1.00447	-0.226171	8.96846e-06
Map2k6	1.19236	0.966356	-0.226007	6.55383e-07
Krit1	1.41637	1.19099	-0.22538	1.7593e-10
Trappc6a	0.3636	0.138279	-0.225321	2.21716e-11
Hprt	1.11036	0.88514	-0.225225	2.69359e-06
Tecr	1.19811	0.97292	-0.225187	6.82996e-06
Dpyd	0.85721	0.632379	-0.224831	4.34841e-06
Fhl2	2.96442	2.73978	-0.224633	2.60569e-15
Echs1	0.508924	0.284419	-0.224504	3.79616e-07
Dpm1	0.800865	0.576623	-0.224243	7.88337e-07
Polr1d	0.569474	0.345444	-0.22403	3.09115e-08
Prkar1a	0.997825	0.773989	-0.223836	0.000164343
Pcbp1	0.516558	0.29293	-0.223628	4.91971e-07
Aurkaip1	0.319253	0.0957444	-0.223509	4.10901e-21
Las1l	0.851947	0.628484	-0.223463	5.66337e-05
Tm2d1	0.76392	0.540492	-0.223427	9.98383e-10
Ivns1abp	2.21993	1.99653	-0.223402	3.03193e-11
Mrpl14	0.446281	0.222948	-0.223333	1.24861e-13
Drap1	0.42294	0.200792	-0.222148	6.20002e-15
Ddx18	0.570055	0.348028	-0.222026	4.01521e-08
Rnh1	0.409089	0.18733	-0.221759	6.31684e-12
Ppp1r3c	0.586856	0.365373	-0.221483	3.10846e-07
Kctd16	1.23175	1.01058	-0.22117	0.000548708
Lrrc10	0.506308	0.285223	-0.221086	2.37947e-11
Dph3	0.384782	0.164126	-0.220656	1.16366e-13
Mypn	0.895225	0.674899	-0.220326	9.85584e-06
Id3	0.454674	0.234362	-0.220312	1.75868e-08
Dhx30	1.31654	1.09656	-0.219979	3.11481e-09
Rrp1	0.620434	0.400526	-0.219909	1.8551e-08
C79798	0.36201	0.14224	-0.21977	4.55858e-15
Gmnn	0.495581	0.276456	-0.219125	4.39484e-09
Polr3h	0.696325	0.47809	-0.218235	8.69176e-07
Fcf1	0.49504	0.276991	-0.218049	9.91057e-11
Slc16a4	0.442838	0.224819	-0.218019	2.99479e-12
Slc50a1	0.40511	0.187137	-0.217973	2.64865e-11
Dhrs7	0.381661	0.163763	-0.217898	2.53198e-12
Oip5os1	1.23967	1.02265	-0.217019	1.14575e-05
Far1os	0.436386	0.219419	-0.216966	5.58271e-14
Comtd1	0.344125	0.127259	-0.216866	4.97297e-18
Myoz2	0.898021	0.681222	-0.2168	4.32071e-08
Erh	0.669819	0.453071	-0.216748	0.000171353
Znrd2	0.324373	0.107871	-0.216502	1.85184e-25
Psmd4	0.861477	0.645014	-0.216463	9.00335e-06
Gm20732	1.61675	1.40058	-0.216166	4.28461e-11
Dnaja1	0.84139	0.625673	-0.215717	0.000902649
Cavin1	0.551193	0.335611	-0.215582	5.73486e-07
S100a10	0.32368	0.108312	-0.215368	1.31037e-15
Calu	1.2262	1.01107	-0.215136	4.35932e-08
Klhdc8b	0.581499	0.366509	-0.21499	3.8959e-08
Scp2	0.42027	0.205864	-0.214406	1.65044e-08
Bambi	0.614733	0.40047	-0.214263	2.15512e-09
Clpp	0.697735	0.483592	-0.214143	6.80581e-09
Mccc1os	0.386071	0.17226	-0.213811	1.78362e-16
Phf5a	0.443993	0.230265	-0.213729	3.0798e-10
B230219D22Rik	0.792362	0.578854	-0.213508	2.87692e-06
Jmjd6	0.60044	0.386956	-0.213484	5.75838e-09
Fis1	0.432243	0.218961	-0.213282	3.42773e-09
Gm37768	0.38792	0.17476	-0.213159	9.22567e-19
Ppip5k2	1.52705	1.31389	-0.213152	1.63042e-08
Oat	0.362141	0.149731	-0.21241	3.52622e-13
Nnat	0.72016	0.507942	-0.212218	4.32985e-05
Rdh14	0.411023	0.198937	-0.212086	2.19515e-14
Slc35f5	0.653497	0.441564	-0.211933	5.341e-05
N4bp2l2	1.96555	1.75388	-0.211669	4.85258e-14
Vti1b	0.637396	0.425993	-0.211403	4.35652e-05
Tmem216	0.357096	0.145713	-0.211383	2.18029e-16
Rab1b	0.353412	0.142068	-0.211343	6.19351e-12
Tsc22d4	1.17499	0.963838	-0.211149	1.73598e-07
Imp3	0.324036	0.113038	-0.210998	7.35288e-16
Capns1	0.550505	0.340152	-0.210353	0.000260754
Gm11149	0.437886	0.227537	-0.210349	1.11003e-10
Emc4	0.361764	0.151421	-0.210343	4.03497e-09
Wee1	0.974196	0.763853	-0.210343	0.00340507
Tssc4	0.458053	0.247825	-0.210228	4.14822e-08
Rsf1os1	0.416343	0.206279	-0.210064	3.6617e-11
Mtus1	1.44301	1.23297	-0.210038	8.95206e-07
Akr1a1	0.878563	0.66873	-0.209834	2.33157e-05
Srsf3	2.10598	1.89687	-0.209113	8.31738e-13
Sdf4	0.691647	0.48254	-0.209107	0.00106163
Mrpl2	0.342275	0.133335	-0.208941	6.95797e-14
Nkx2-5	0.519522	0.310703	-0.20882	2.46428e-09
Tial1	1.6467	1.43816	-0.208532	8.25313e-08
Magoh	0.350877	0.142602	-0.208276	3.2148e-07
Cwc15	0.462565	0.254317	-0.208248	3.1101e-05
Efnb3	0.802225	0.594023	-0.208203	1.09531e-06
Cyhr1	0.719644	0.51155	-0.208094	6.64496e-06
Actl6a	0.595854	0.38777	-0.208084	2.35029e-06
Snrpb2	0.328426	0.120367	-0.20806	8.40986e-11
Ier3	0.333651	0.126356	-0.207294	2.48139e-20
Vamp2	0.701175	0.493994	-0.207181	3.4234e-06
Selenos	0.410093	0.202979	-0.207114	3.68714e-11
Jkamp	0.644569	0.437709	-0.20686	5.36079e-05
Calm2	1.34817	1.14139	-0.206783	5.10009e-09
Zfp799	0.530346	0.323628	-0.206718	5.78726e-06
Matr3	1.42606	1.21949	-0.206571	1.63058e-07
Zyx	0.600757	0.394222	-0.206535	0.000583563
U2af1	0.936843	0.730312	-0.206531	1.0368e-06
Polr2i	0.336319	0.130005	-0.206314	1.21822e-12
Csnk2b	0.326366	0.120095	-0.206271	7.24884e-15
Rnaset2a	0.378344	0.172177	-0.206167	2.14848e-09
Mrpl40	0.355127	0.148974	-0.206153	1.72354e-12
Capza2	0.808975	0.603079	-0.205896	0.000362441
Tmem132a	0.495059	0.289203	-0.205856	1.08271e-07
Usp14	1.32798	1.12227	-0.205713	1.09973e-08
Trim35	1.17164	0.965998	-0.205644	2.99532e-11
Sorbs2os	1.85964	1.65448	-0.205163	1.27136e-07
Mrps7	0.380221	0.175137	-0.205084	2.59966e-08
Psmc4	0.411265	0.206189	-0.205076	2.26058e-07
Ppwd1	0.855671	0.650875	-0.204796	8.52327e-07
Rdm1	0.36197	0.157201	-0.204769	2.23795e-15
Prdx6	0.640166	0.435402	-0.204764	0.00102209
Ska2	1.08794	0.883206	-0.204734	8.75152e-07
Anapc11	0.4956	0.291219	-0.204381	2.24844e-07
Apobec2	0.722615	0.518373	-0.204241	9.82435e-07
Jtb	0.471468	0.267433	-0.204035	4.81789e-08
Tcn2	0.474014	0.26998	-0.204034	2.02669e-06
Ech1	0.337104	0.133089	-0.204015	1.06257e-15
Lsm2	0.458891	0.255128	-0.203764	2.01705e-12
AI480526	0.474457	0.270699	-0.203758	6.57324e-08
BC031181	0.402066	0.198348	-0.203718	5.09479e-12
Pgrmc1	0.469659	0.26629	-0.203369	6.20124e-07
Gm26749	0.484703	0.281414	-0.203289	5.80438e-07
Adamts6	3.00497	2.80168	-0.203283	2.57932e-14
Prelid1	0.425098	0.22197	-0.203129	3.22666e-10
Hand2	0.642638	0.439587	-0.203051	9.3726e-10
Plaat3	0.539532	0.337215	-0.202317	2.25794e-06
Mrpl4	0.474327	0.272655	-0.201672	2.60098e-08
Ctsb	0.616322	0.414654	-0.201668	8.62996e-05
Cd151	0.33464	0.133036	-0.201605	4.29797e-11
Chrac1	0.32323	0.12163	-0.2016	8.3099e-13
Ap1s3	0.487374	0.285863	-0.201512	1.65933e-06
Cdc42	1.62637	1.42495	-0.201423	2.88755e-11
Fkbp4	0.529914	0.328523	-0.201391	2.9924e-06
Ywhaq	1.41093	1.20965	-0.201278	2.92136e-06
Rbm39	3.41018	3.20897	-0.201212	1.97593e-20
Pls3	0.869562	0.668654	-0.200908	0.00475824
2610001J05Rik	0.306176	0.105425	-0.200752	1.75673e-15
Pabpn1	1.61639	1.41566	-0.200732	5.31632e-09
Med6	0.620406	0.419798	-0.200608	0.000170598
Fkbp8	0.573097	0.372538	-0.200559	6.09498e-05
Degs1	0.425072	0.224664	-0.200408	4.12802e-10
Strip2	1.13853	0.938256	-0.200272	1.56624e-05
Epha4	1.8386	1.63864	-0.199958	4.386e-05
Mpc1	0.810304	0.610445	-0.199859	3.1454e-06
Polr2c	0.415117	0.215394	-0.199723	9.72059e-09
Pkp2	2.33356	2.13397	-0.199588	2.98358e-13
Cpsf6	1.89158	1.69203	-0.19955	3.00037e-10
Cklf	0.60425	0.404885	-0.199365	4.30502e-09
Ugp2	1.55119	1.35236	-0.198829	5.48869e-11
Mcam	1.03678	0.838093	-0.19869	7.01261e-07
Mrpl30	0.38067	0.182113	-0.198556	4.13447e-07
H1f0	0.350368	0.151962	-0.198406	1.46883e-10
Siva1	0.333857	0.135586	-0.198271	2.46485e-15
Eif3d	0.407765	0.209761	-0.198004	3.02365e-05
Gm12353	0.755184	0.557213	-0.197971	2.41063e-06
Pcbp2	2.03421	1.83627	-0.197941	1.23994e-12
Uchl3	0.693948	0.496009	-0.197939	0.00125322
Jagn1	0.353207	0.155557	-0.19765	1.56411e-08
BB218582	0.381263	0.183657	-0.197606	4.71817e-08
Leng8	1.34545	1.1479	-0.197547	7.77184e-07
Ghitm	0.53211	0.334591	-0.197519	8.6178e-06
Cct2	0.64086	0.443348	-0.197512	3.0522e-05
Zfp266	1.1717	0.974616	-0.197083	1.47326e-06
Htra2	0.716551	0.519651	-0.1969	0.01506
Card19	0.35433	0.157743	-0.196588	2.02697e-09
Cd164	0.583545	0.387084	-0.196461	9.10713e-05
Sar1b	0.680061	0.483689	-0.196372	9.57682e-05
Grpel1	0.312814	0.11666	-0.196153	8.95979e-14
Nudcd2	0.501945	0.305967	-0.195978	1.9781e-05
Sdf2	0.618875	0.42297	-0.195905	6.88174e-05
Tmbim6	0.71287	0.517228	-0.195642	4.14206e-05
Naxe	0.382747	0.187185	-0.195562	8.78537e-12
Slc25a11	0.539666	0.344217	-0.195448	1.32903e-06
Plscr2	0.431368	0.236079	-0.195289	6.15316e-10
Zfp160	0.864664	0.669392	-0.195273	0.000156266
Dnajc15	0.699645	0.504464	-0.195181	1.84578e-06
Smim7	0.357718	0.162621	-0.195098	2.27989e-08
Rcn2	0.741733	0.546748	-0.194985	1.03208e-05
Samm50	0.608108	0.414001	-0.194106	0.00381787
Glrx2	0.377631	0.183712	-0.193919	2.5126e-05
Ddah2	0.332802	0.13924	-0.193562	4.17836e-12
Epn1	0.688106	0.494584	-0.193522	8.29103e-05
Aph1a	0.439437	0.245972	-0.193465	0.000359804
Sfr1	0.516631	0.323486	-0.193145	8.6878e-06
Pcolce	0.450603	0.257508	-0.193095	1.17539e-06
Pcna	0.512041	0.319496	-0.192546	2.10281e-05
Cct8	0.701078	0.508784	-0.192294	0.000886054
Eif3h	0.929935	0.737815	-0.19212	0.000143154
Stt3a	0.928441	0.736505	-0.191936	0.000208007
Mat2b	0.688465	0.496575	-0.19189	0.000115475
Tagln2	0.33093	0.139045	-0.191885	2.66307e-09
Rbbp7	1.28623	1.09437	-0.191866	2.21089e-05
Nsa2	0.559564	0.367819	-0.191745	0.00285355
Il11ra1	0.452322	0.260838	-0.191484	1.02336e-07
Ormdl3	0.411266	0.219803	-0.191462	6.05315e-09
Col5a2	1.06151	0.870064	-0.19145	0.000233811
Mrps12	0.296705	0.105356	-0.191348	4.24073e-15
Cct6a	0.659295	0.467981	-0.191314	0.0111473
Chmp2a	0.384373	0.193144	-0.19123	2.28524e-07
Hap1	0.316808	0.125669	-0.191139	3.97778e-11
Lin7c	0.444372	0.253398	-0.190974	2.31158e-06
Ctnnd1	2.33578	2.14486	-0.190922	5.14278e-10
Cyp39a1	0.667404	0.476677	-0.190727	6.17468e-07
Cops6	0.31689	0.126257	-0.190633	4.62044e-12
Fkbp9	0.92334	0.732801	-0.190539	0.0078835
Galk1	0.42336	0.232906	-0.190454	3.02243e-11
Ptges3l	0.616248	0.425798	-0.19045	1.8059e-05
Cops8	0.47136	0.281363	-0.189997	1.40884e-06
Gk	1.43789	1.24864	-0.189248	2.80661e-07
Pin1	0.363773	0.174705	-0.189068	1.46349e-08
Smc4	1.62457	1.43584	-0.188734	0.00223621
Lars	0.968021	0.779348	-0.188673	0.00381782
Txn2	0.626576	0.437924	-0.188651	0.0128633
Mrto4	0.325368	0.136982	-0.188386	3.67518e-14
Raly	0.43268	0.244349	-0.188332	5.955e-07
Rcn1	0.59615	0.407934	-0.188216	0.000802522
Ncam1	2.67386	2.48571	-0.188156	2.43673e-17
Fzd2	0.519839	0.331805	-0.188034	2.36109e-05
Gm15934	0.38939	0.201409	-0.187981	2.05817e-11
Cct4	0.748768	0.56083	-0.187937	0.000214043
Antxr2	2.02949	1.84169	-0.187794	1.61442e-11
Popdc2	1.66386	1.47612	-0.18774	8.7803e-08
Tmco1	0.561191	0.373618	-0.187573	7.43775e-06
Gm38134	0.308718	0.12116	-0.187558	1.67021e-13
Nucks1	1.16118	0.97377	-0.187407	1.67745e-05
Ptprq	0.28923	0.102153	-0.187077	1.00636e-17
Etfa	1.31968	1.13262	-0.187058	2.67981e-07
Usp19	0.886456	0.699764	-0.186692	5.9053e-05
Mcrip2	0.355271	0.168588	-0.186682	4.19406e-07
Fsd2	1.3661	1.17951	-0.18659	2.98598e-06
Bloc1s2	0.402841	0.216253	-0.186588	8.62526e-08
Tmem60	0.326766	0.140415	-0.18635	4.56489e-08
Tmbim4	0.449608	0.263401	-0.186206	4.65746e-06
Zfp260	0.892265	0.706078	-0.186187	4.86883e-05
Cbx6	0.861485	0.675324	-0.186161	0.00340476
2900076A07Rik	0.561292	0.375503	-0.185789	5.0519e-05
Bcap31	0.68705	0.5014	-0.185651	0.000305053
Hikeshi	0.468746	0.283164	-0.185582	6.48791e-07
Cops5	0.699465	0.513961	-0.185504	1.33911e-05
Slc3a2	0.537292	0.352069	-0.185223	3.10049e-05
Gnai2	0.736832	0.551697	-0.185135	0.000983903
Dctn6	0.623883	0.43883	-0.185052	0.000483853
Chac2	0.311087	0.126255	-0.184833	1.83737e-12
Svbp	0.384311	0.199496	-0.184815	8.62317e-10
Srpr	0.617329	0.432595	-0.184734	0.0057699
Nt5dc2	0.441193	0.256984	-0.184209	2.68104e-06
Klhl9	0.357403	0.173219	-0.184184	7.60136e-08
Txndc9	0.523472	0.340111	-0.183361	0.000218799
Nrap	0.805242	0.62198	-0.183263	5.35972e-07
Timm23	1.0936	0.910504	-0.183096	1.09654e-06
Ube2a	0.388841	0.206643	-0.182198	1.18653e-08
Ncbp3	0.92481	0.742958	-0.181852	0.00254792
Dhps	0.392942	0.211164	-0.181778	9.3512e-08
Mrps15	0.469982	0.288239	-0.181743	2.36016e-05
5430405H02Rik	0.62419	0.442567	-0.181623	0.00094463
Fyco1	1.15994	0.978394	-0.181543	3.20978e-08
Mcrip1	0.507191	0.325779	-0.181412	3.48915e-05
Ppargc1a	2.64864	2.46729	-0.181354	8.75754e-13
Gja3	0.391805	0.211706	-0.180099	1.49337e-07
Rbbp4	1.29438	1.11447	-0.179913	3.53142e-05
Glo1	0.500484	0.320691	-0.179793	0.000313017
Ssr3	0.783631	0.603882	-0.17975	8.19279e-05
Sap18	0.460916	0.28119	-0.179726	1.36902e-05
Nme4	0.31182	0.132267	-0.179553	5.08229e-12
Trappc4	0.334449	0.154967	-0.179482	3.39346e-08
Herpud1	0.508447	0.329032	-0.179415	1.21234e-07
Prkcsh	0.458292	0.279022	-0.17927	2.35542e-05
Dynlt1f	0.377702	0.198528	-0.179174	3.19359e-08
Prelid2	1.00167	0.822533	-0.179138	0.00592053
Copb2	0.547843	0.368719	-0.179124	0.000679947
Katnbl1	0.937772	0.75907	-0.178702	0.000574847
Tbc1d23	1.13272	0.954154	-0.178571	0.0015159
Ccnb2	0.449229	0.270836	-0.178394	1.93738e-05
Gm17227	0.356469	0.17823	-0.178239	9.00633e-12
Mir100hg	1.7864	1.60838	-0.178024	3.52725e-05
Mettl26	0.311484	0.133604	-0.177879	1.82223e-12
Nr6a1os	1.13974	0.962019	-0.177723	2.35428e-06
Rheb	1.21988	1.04219	-0.177685	2.84052e-06
Churc1	0.338842	0.161226	-0.177616	5.43053e-09
9330175M20Rik	0.325764	0.148414	-0.17735	1.06935e-08
Isyna1	0.486666	0.309565	-0.177101	4.45119e-08
Wbp2	0.442497	0.265442	-0.177055	0.000147217
C1d	0.374748	0.197792	-0.176955	1.06273e-06
Rrm2	0.405835	0.2289	-0.176934	0.000380094
4921511C10Rik	0.309165	0.132548	-0.176617	9.92112e-11
Ntan1	0.607861	0.431362	-0.176499	0.000522018
Anxa2	0.749349	0.57293	-0.176418	0.000387093
Hsp90b1	1.92496	1.74888	-0.176078	1.65034e-07
Cd9	0.349854	0.173793	-0.176061	4.22685e-07
Enpep	0.543981	0.367959	-0.176021	0.000122281
Igfbp5	2.06561	1.88973	-0.17588	3.49254e-10
Pram1	0.416153	0.240424	-0.17573	1.41709e-10
Rxfp1	1.31859	1.14317	-0.175421	1.39083e-06
Dynlt1a	0.387378	0.212123	-0.175256	3.15444e-08
Hnrnpa3	1.91078	1.73567	-0.175111	4.84443e-11
Pigt	0.38415	0.209543	-0.174607	9.30917e-05
Cenpt	0.482139	0.30759	-0.174549	1.79991e-05
Gm3636	0.42073	0.246636	-0.174094	4.73187e-08
Ube2d3	1.77709	1.603	-0.174089	1.25571e-08
Ccdc34	0.904901	0.730812	-0.174089	0.0220568
Ddx5	2.75493	2.58108	-0.173852	8.15947e-14
Lpl	0.597916	0.42409	-0.173827	0.000247802
Tox4	0.532423	0.358604	-0.173819	0.00836992
Slc22a17	0.812783	0.639375	-0.173408	6.94988e-05
St13	1.16476	0.991454	-0.173307	0.000280161
Zfas1	0.702742	0.529543	-0.173199	0.000194156
Got2	0.952671	0.779503	-0.173169	0.0147499
Cd36	1.33558	1.16248	-0.173094	3.43549e-06
Gaa	0.412943	0.239878	-0.173065	5.38002e-06
Mrps18a	0.489795	0.316934	-0.172861	2.33173e-05
P3h4	0.363698	0.190924	-0.172774	7.59827e-06
Cenpw	0.329367	0.156791	-0.172575	1.19229e-11
Ptrh2	0.377794	0.205401	-0.172393	8.29955e-07
Nit1	0.476907	0.304823	-0.172084	5.56304e-08
Notch2	1.06624	0.894269	-0.171973	0.000682522
Mmp23	0.332819	0.16094	-0.171879	6.70273e-09
Acadm	0.819231	0.647547	-0.171684	9.30414e-05
Polr2e	0.350803	0.179545	-0.171259	1.3522e-06
Mpdu1	0.502671	0.331436	-0.171235	7.51211e-05
Zscan26	0.801806	0.63074	-0.171065	0.00140519
Ufc1	0.453719	0.282685	-0.171034	3.65882e-05
Nono	1.1831	1.01215	-0.170946	0.00143009
Adam19	1.63814	1.46733	-0.170816	1.32759e-08
Uba1	0.755024	0.584278	-0.170746	0.0138498
Eif4a3	0.479403	0.308762	-0.170641	0.000141334
Pcnp	1.03317	0.862721	-0.170449	0.000982405
Hadha	1.19147	1.02117	-0.170299	7.45923e-05
Gm47167	0.433329	0.263475	-0.169854	9.64326e-05
9530068E07Rik	0.469254	0.299923	-0.169332	5.12577e-06
Psmb7	0.850195	0.680888	-0.169307	0.00281478
Srpk3	0.623261	0.45429	-0.168971	0.0110404
Psmd6	0.365096	0.196125	-0.16897	7.57932e-07
Cacybp	0.412381	0.243445	-0.168936	5.93334e-05
Pcp4l1	0.449476	0.280784	-0.168693	2.98613e-07
Pgap2	0.830638	0.662103	-0.168535	0.00358433
Mrps5	0.647239	0.478743	-0.168496	0.00123101
Uba2	0.844921	0.67644	-0.168482	0.000606883
Uchl1	0.361444	0.193053	-0.16839	2.42598e-05
Ccdc8	0.308976	0.140842	-0.168134	2.83762e-10
Arfip2	0.476517	0.308816	-0.167701	0.000629491
Tarbp2	0.542862	0.375404	-0.167458	0.00486921
Immt	1.28864	1.12119	-0.167454	7.12036e-05
Tsfm	0.42218	0.254756	-0.167424	4.71144e-06
Atp6ap1	0.433846	0.266552	-0.167294	0.000207398
Mrpl27	0.381317	0.214242	-0.167075	2.10787e-05
Pea15a	0.517889	0.350941	-0.166948	0.00016891
Fastk	0.799509	0.632594	-0.166915	0.00417321
Kdm5c	1.35897	1.19218	-0.166795	6.82552e-05
Ube2b	1.56182	1.39505	-0.166778	7.24218e-08
Tmem234	0.936408	0.769677	-0.166732	0.00278723
Rlim	0.67918	0.51251	-0.166671	0.000310841
Ube3a	1.78887	1.62223	-0.166638	3.43301e-09
Fem1c	0.650959	0.484446	-0.166513	0.000141435
Pofut2	0.491769	0.325326	-0.166443	1.32012e-05
Fign	2.46124	2.29486	-0.166373	0.000902077
Pex19	0.510004	0.34394	-0.166063	0.00264989
Fstl1	1.96283	1.79677	-0.166054	5.43967e-09
Taf6	0.522289	0.356934	-0.165355	0.00245539
2300009A05Rik	0.358991	0.193713	-0.165277	3.06744e-06
Psmd11	1.13524	0.969985	-0.165251	9.02748e-05
Snrpa	0.410784	0.245641	-0.165144	1.99908e-05
Mzt1	0.652054	0.486999	-0.165055	9.83868e-05
Lockd	1.03525	0.870246	-0.165002	0.00178423
Mtch2	0.926266	0.761641	-0.164625	0.00526878
Snrpa1	0.426579	0.262105	-0.164474	0.00106681
Eif3i	0.363349	0.199106	-0.164243	7.94126e-06
Ptp4a3	0.590329	0.426236	-0.164093	0.00653642
Arhgdia	0.424542	0.260486	-0.164056	0.000922988
Kansl2	1.06738	0.903481	-0.163903	0.000428585
Arf1	0.88807	0.724462	-0.163608	0.00459021
Ube2i	1.06309	0.899608	-0.163483	0.00104144
Grina	0.526342	0.362935	-0.163406	3.5717e-07
Emilin1	0.379679	0.21636	-0.163319	1.52122e-09
Rnf138	0.781259	0.617983	-0.163275	0.00795775
1700012D14Rik	0.989714	0.826608	-0.163106	0.000307557
Ccnb1	0.479117	0.316035	-0.163082	0.000413203
Sptssa	0.341439	0.178501	-0.162938	2.23175e-06
Tex261	0.338349	0.175517	-0.162831	2.12101e-07
Psmd7	0.652903	0.490261	-0.162642	0.00808654
3222401L13Rik	0.361582	0.199029	-0.162553	7.93347e-09
4930484I04Rik	0.310169	0.14764	-0.162529	8.17279e-11
Cstf3	1.95314	1.79073	-0.162413	3.10989e-07
Utp3	0.280794	0.118504	-0.16229	6.28719e-10
Fxr1	2.19715	2.03502	-0.162128	1.62186e-11
Unc50	0.316058	0.154121	-0.161938	6.75352e-06
Pdha1	0.695251	0.53365	-0.161601	1.41458e-05
Astn2	0.367219	0.205717	-0.161503	2.44475e-10
Rhot1	1.49664	1.33514	-0.161501	2.15221e-06
Mt1	0.394538	0.233091	-0.161447	4.5528e-07
Top1	2.20246	2.04116	-0.161308	1.69387e-08
Cers2	0.570018	0.408712	-0.161306	0.0010042
Tspan7	0.823576	0.662306	-0.16127	0.0293465
Cuedc2	0.363464	0.202227	-0.161237	0.000302052
Ppp1r1a	0.512751	0.351591	-0.16116	7.20276e-06
Dynll2	0.441249	0.280307	-0.160942	0.00100056
Kifc1	0.595806	0.434893	-0.160913	0.000865737
Adh5	0.347784	0.187314	-0.16047	4.37447e-05
Eif1ax	0.547535	0.387071	-0.160464	0.000130432
Pgrmc2	0.558859	0.398745	-0.160114	0.0130023
Cnih1	0.385797	0.226036	-0.159761	0.00128267
Urm1	0.433551	0.273967	-0.159584	1.86082e-05
Rnft1	0.493693	0.334135	-0.159558	0.0247096
Snx21	0.560053	0.400559	-0.159494	0.0030986
Fbl	0.550648	0.391164	-0.159485	0.000257171
Clu	0.321846	0.162406	-0.159441	4.69349e-09
Metap2	1.25631	1.09697	-0.159336	4.53241e-06
Thap2	0.710258	0.551385	-0.158873	0.00492608
Gcnt7	0.289127	0.130258	-0.158869	9.92642e-12
Apoo	0.795935	0.637155	-0.15878	0.0020499
Ttc9c	0.543346	0.384612	-0.158734	7.82702e-06
Ube2n	0.933561	0.775165	-0.158396	0.00143806
Dpf2	0.818973	0.66065	-0.158322	0.0076984
Znhit1	0.3446	0.186282	-0.158317	1.89312e-10
Usp20	0.781256	0.623224	-0.158032	0.00147229
Tmem47	0.491382	0.333602	-0.157781	0.000633079
Rpn1	0.620259	0.46248	-0.157778	0.0106902
Fdx1	0.318477	0.160727	-0.15775	6.87655e-05
Ap3m1	0.663766	0.506084	-0.157682	0.000383845
Btf3l4	0.664922	0.507243	-0.15768	0.0226921
Smim20	0.406578	0.2491	-0.157478	0.00056651
Ndrg2	0.683398	0.525975	-0.157423	0.000506894
Bri3	0.817708	0.660497	-0.157211	0.00159363
Dalrd3	0.536384	0.379364	-0.15702	0.00146973
Kcna4	0.432594	0.275662	-0.156932	4.12986e-05
Rgp1	0.370444	0.213602	-0.156842	7.50647e-06
Mapre1	0.949191	0.792571	-0.15662	0.00018169
Mlec	0.872243	0.715678	-0.156566	0.0323636
Ahnak	0.649783	0.493296	-0.156487	0.00126749
Ssu72	0.723111	0.566712	-0.156399	0.000826634
Ciao2a	0.394105	0.237877	-0.156229	4.39115e-07
Gria1	1.33552	1.17943	-0.156095	5.96491e-08
Phb	0.660293	0.504329	-0.155964	0.00512562
Tmem128	0.327208	0.171346	-0.155862	9.60323e-05
Mcee	0.382241	0.226649	-0.155592	0.000459782
Mfge8	0.412481	0.256897	-0.155584	0.00106857
Klhl24	1.0565	0.901098	-0.1554	0.0105698
Hmgb3	0.36984	0.214483	-0.155357	8.12564e-05
Acads	0.307803	0.152473	-0.15533	1.74269e-08
Flcn	0.346408	0.191197	-0.155211	0.000418004
Cltc	1.57598	1.42088	-0.155093	1.98886e-05
Mrps25	0.388853	0.233765	-0.155088	0.00026358
Desi1	0.633786	0.479022	-0.154764	0.00436933
Nt5c2	1.44787	1.29333	-0.154547	0.00208327
Pdcd2l	0.433319	0.278815	-0.154503	9.02651e-05
Snhg16	0.317316	0.162863	-0.154452	0.000122233
Ppt1	0.733122	0.578674	-0.154448	0.0129673
Cops4	0.728931	0.574515	-0.154416	0.00238072
Ywhag	1.05856	0.904242	-0.154319	0.00244289
Azin1	1.23622	1.0819	-0.154317	0.000247441
Hadh	0.566227	0.411917	-0.15431	0.000868284
Ikbip	0.528846	0.374584	-0.154262	0.0243626
Sdhc	1.13703	0.983006	-0.154021	6.39148e-05
Slc16a1	0.672067	0.518106	-0.153961	0.00340707
Shcbp1	0.5572	0.403252	-0.153947	0.0402503
Hnrnpa2b1	2.60513	2.45149	-0.15364	6.08062e-11
Tsn	0.766474	0.612895	-0.153579	0.0043033
Mib1	1.67813	1.52462	-0.15351	5.00472e-07
Pex13	0.635052	0.481549	-0.153503	0.0165129
4933434E20Rik	0.711081	0.557648	-0.153433	0.00672117
Snrnp27	0.428581	0.275183	-0.153398	0.00363689
Pigx	0.445094	0.29175	-0.153344	0.000445377
Flrt2	1.75293	1.59964	-0.15329	9.60983e-06
Eif3b	0.458876	0.305641	-0.153236	0.000573413
Zfp579	0.630191	0.476982	-0.153209	0.023269
Arpc1b	0.361238	0.208127	-0.15311	0.000324079
Gprin3	1.09526	0.942224	-0.153033	0.00244729
Ccnd2	1.27999	1.12718	-0.152804	4.77504e-05
U2af2	1.05291	0.900122	-0.152787	0.000929896
Lta4h	1.37043	1.21768	-0.152752	3.57474e-05
Ccdc12	0.803863	0.65126	-0.152603	0.0316271
Gm36198	0.381712	0.229131	-0.152581	0.00612099
Zbtb8os	0.335062	0.182531	-0.152532	0.000150346
Apool	0.537268	0.384737	-0.152531	0.00671858
Cox11	0.59306	0.440535	-0.152524	0.00164206
Leprot	0.330205	0.177954	-0.152251	9.92964e-06
Nsun6	0.599836	0.447691	-0.152145	0.0031137
Gtf2a2	0.795875	0.643928	-0.151948	0.0295694
Zcrb1	0.66584	0.513953	-0.151886	0.022509
Timm17a	0.71971	0.567844	-0.151866	0.00221497
Gm49959	1.21305	1.06124	-0.151806	0.000129346
Hnrnpm	1.66691	1.51515	-0.151753	1.03986e-06
Immp1l	0.897701	0.746304	-0.151397	0.00530728
Mob4	0.763007	0.611635	-0.151372	0.00299609
Nr2f1	1.31109	1.15981	-0.151279	0.0330288
Haghl	0.402578	0.251332	-0.151246	5.37595e-06
Prpf8	0.660735	0.509803	-0.150932	0.00453195
Arl6ip4	0.346354	0.195461	-0.150893	7.00775e-05
Adprh	0.308685	0.15783	-0.150854	7.61637e-06
Cavin2	0.51197	0.361144	-0.150826	9.62003e-05
Ufsp2	0.555856	0.405087	-0.15077	0.00551872
Bbip1	0.555639	0.404886	-0.150753	0.00901718
Med21	0.454006	0.303256	-0.150751	0.000195709
Faap20	0.333193	0.182531	-0.150663	0.000184447
Srsf10	1.38912	1.23852	-0.150595	5.43839e-05
Tardbp	1.4829	1.3324	-0.1505	4.65525e-06
Med24	0.395653	0.245353	-0.1503	3.81183e-05
Atp2a2	3.93639	3.78673	-0.149665	1.97453e-10
Ptcd2	0.453056	0.303474	-0.149581	0.000803249
Plgrkt	0.30749	0.158002	-0.149488	3.87471e-05
3830406C13Rik	0.488465	0.339325	-0.14914	0.00264235
Man2c1os	0.533864	0.384773	-0.149091	0.00039913
Aarsd1	0.42486	0.275797	-0.149063	0.00317717
Calm3	0.372645	0.223872	-0.148773	2.21098e-06
Fgf14	2.77833	2.62956	-0.148767	2.67147e-05
Taz	0.681322	0.533003	-0.148319	0.00233632
Tia1	2.11485	1.96659	-0.148255	3.01671e-08
Pgam5	0.370169	0.222068	-0.148101	4.15348e-05
Tfpi	1.18013	1.03206	-0.148071	0.000818378
Ppif	0.515526	0.367502	-0.148025	0.00021982
Csde1	1.64638	1.49856	-0.147827	2.64371e-06
Flot1	0.403578	0.255801	-0.147776	0.000129427
Pstk	0.628909	0.481275	-0.147634	0.000138713
Epm2aip1	0.504027	0.356462	-0.147565	0.0048396
Babam1	0.459817	0.312307	-0.14751	0.000244205
Gm28375	0.435261	0.287828	-0.147434	0.00114705
Ltbp4	0.331178	0.183819	-0.147359	0.00154673
Rpl7l1	0.450796	0.303751	-0.147045	0.00923188
Anapc16	0.607149	0.460169	-0.14698	0.0352104
Ppp6c	0.792144	0.645199	-0.146945	0.00121221
Mplkip	0.403675	0.256744	-0.146931	0.0014724
Mrpl21	0.426548	0.27965	-0.146898	0.000362837
Ednrb	0.479443	0.332614	-0.146829	0.00948937
Ergic2	1.03672	0.890239	-0.146478	0.00533509
Bola3	0.372197	0.225877	-0.14632	0.00059782
Vbp1	0.406335	0.260089	-0.146246	0.000327174
Nagk	0.585073	0.43884	-0.146233	0.01348
Cdc37	0.475517	0.329399	-0.146119	0.00147297
Fkbp1a	1.14762	1.00169	-0.145934	0.000375789
Hsf2	0.719491	0.573623	-0.145868	0.0184413
Dleu2	1.76968	1.62388	-0.145807	0.00011701
Tiprl	0.539455	0.393698	-0.145757	0.00762878
Rab11a	0.581047	0.435344	-0.145703	0.0334695
Jag1	0.947653	0.802068	-0.145586	0.00936142
Ap2m1	0.372413	0.226893	-0.14552	0.0231516
Tmed4	0.34179	0.196297	-0.145493	4.03535e-06
Phyh	0.447808	0.302459	-0.145349	0.00249654
Upk3b	0.590877	0.445641	-0.145237	0.00684971
Emc3	0.51489	0.369666	-0.145224	0.00860321
Nsmce1	0.375754	0.230646	-0.145107	0.000105622
Gm50232	0.279181	0.134197	-0.144984	1.42185e-07
Tpd52l2	0.747314	0.602466	-0.144849	0.0197273
Fdx2	0.310769	0.166047	-0.144721	9.56165e-05
Fam122b	0.541378	0.397017	-0.144361	0.0267724
Nelfb	0.502398	0.358068	-0.14433	0.0116344
Glrx3	0.652208	0.507984	-0.144224	0.0110864
Snf8	0.414963	0.270776	-0.144187	0.0416009
Dcun1d5	0.696145	0.55216	-0.143984	0.0266017
Eif3f	0.360191	0.216389	-0.143802	0.00588695
Ccna2	0.324668	0.18094	-0.143729	0.00666843
D330023K18Rik	0.409192	0.265466	-0.143726	4.1802e-05
Hsd17b4	0.779533	0.63606	-0.143472	0.00326699
Zfp560	0.426634	0.283224	-0.143411	0.00102008
Acss3	0.444607	0.301449	-0.143158	0.01332
Gars	0.903653	0.760606	-0.143047	0.0414943
Cmc2	0.430586	0.287625	-0.142961	0.00119111
Cd59a	0.412987	0.270045	-0.142942	0.00526632
Psmg2	0.408726	0.265847	-0.142879	0.000420746
Rab5b	0.690912	0.548163	-0.142749	0.000503471
Efna5	3.01146	2.86882	-0.142644	1.57667e-08
Get4	0.474496	0.331883	-0.142613	0.0115368
Rab18	0.436421	0.293879	-0.142543	0.00666812
Hps4	0.431287	0.288795	-0.142491	0.0216826
Mmadhc	0.56109	0.418754	-0.142337	0.000149773
Pygm	0.852699	0.710495	-0.142205	0.00375821
Arpc2	1.35312	1.21107	-0.142055	0.00170562
Pcmtd1	1.36896	1.22728	-0.141682	0.000620035
Ap2s1	0.325296	0.183896	-0.1414	0.00111749
Echdc1	0.513892	0.372575	-0.141317	0.0330525
Eif4g2	1.32925	1.188	-0.141252	0.00583531
Eif3l	0.38762	0.246401	-0.141218	0.00220981
Pdcd10	0.689011	0.547821	-0.14119	0.0172525
Spc25	0.454252	0.313415	-0.140837	0.0409184
2810410L24Rik	0.360211	0.219384	-0.140827	2.78347e-05
Asb8	0.446573	0.305814	-0.140759	0.000544894
Slc16a3	0.560887	0.420416	-0.140471	0.0280983
Camk1	0.340458	0.200038	-0.14042	0.000624051
Eif4h	0.996651	0.856405	-0.140246	0.000126838
Pdgfa	0.763917	0.623851	-0.140066	0.0435874
Slc35b1	0.453057	0.313051	-0.140006	0.00524277
Tet2	1.32924	1.18926	-0.139984	0.000128692
Pdcd6	0.310343	0.170471	-0.139872	0.01376
Lrrc29	0.469568	0.329737	-0.139831	0.00142342
Smim10l1	0.302684	0.163077	-0.139606	0.000194219
Rars2	0.995326	0.85572	-0.139606	0.00157095
Gm31763	0.404661	0.265096	-0.139565	8.07281e-06
Glod4	0.436593	0.29703	-0.139563	0.0403406
Aimp2	0.297107	0.157668	-0.139439	5.57842e-06
Mmp14	0.600414	0.461156	-0.139258	0.00456612
Tox	1.2411	1.10194	-0.139164	0.00230026
Akt1	0.754915	0.615874	-0.139041	0.0097825
Rnf13	0.802908	0.665176	-0.137732	0.0154959
Tmem263	0.434274	0.296696	-0.137578	0.0161889
Slc35e2	0.715115	0.577676	-0.137439	0.0267452
Mbd3	0.46609	0.328677	-0.137413	0.00994628
Oxa1l	0.524792	0.387396	-0.137395	0.0120245
Taf11	0.311852	0.174464	-0.137387	0.0205205
Rad21	1.03194	0.894572	-0.13737	0.00486577
Stk16	0.338329	0.201009	-0.13732	0.00586044
Prnp	0.361678	0.224393	-0.137286	0.00233355
Cldnd1	0.362233	0.225288	-0.136946	0.00527475
Trip6	0.340432	0.203682	-0.13675	0.00747333
Cnbp	0.895189	0.758442	-0.136747	0.0109989
Mrpl13	0.46149	0.324959	-0.136531	0.00594095
Smarcad1	1.35994	1.22356	-0.136382	0.00465086
Mtx1	0.364265	0.227926	-0.136339	0.00500019
Etfdh	0.639724	0.503418	-0.136306	0.0259482
Tmem9	0.435984	0.299689	-0.136296	0.00931945
Nr1d2	0.566517	0.430271	-0.136247	0.0461121
Hif1a	2.11135	1.9752	-0.136149	8.49315e-07
Sf3b1	1.71492	1.57882	-0.136105	1.32347e-07
Col18a1	1.00987	0.873896	-0.135972	0.00520635
Emc8	0.419794	0.283842	-0.135952	0.0360587
Per3	0.391864	0.256134	-0.135729	0.00345931
Tinf2	0.295543	0.159947	-0.135596	1.67282e-06
Sigmar1	0.333368	0.198111	-0.135257	0.000116587
Bag6	0.558726	0.4235	-0.135226	0.0358738
Smu1	0.476838	0.341671	-0.135167	0.00102782
Sri	0.422923	0.287945	-0.134977	0.0499816
Zfp46	0.385792	0.250902	-0.13489	0.000337947
Yipf4	0.417517	0.282692	-0.134826	0.000207601
Tmem246	0.357099	0.222594	-0.134505	0.00038998
Exoc3	0.863529	0.729208	-0.134321	0.00227169
Mesd	0.38895	0.254698	-0.134252	0.00145695
Sec13	0.3855	0.251436	-0.134063	0.00129092
Agl	1.66184	1.52798	-0.133859	6.93126e-06
Eaf2	0.348912	0.215084	-0.133828	3.58587e-05
Eif4e	1.18199	1.04831	-0.133687	0.000765604
Spag7	0.34614	0.2126	-0.13354	8.8633e-05
Faap100	0.396215	0.263011	-0.133204	0.0399964
Ddx23	0.453101	0.3199	-0.133201	0.00354866
Gm16093	0.325788	0.192657	-0.133131	2.5336e-05
Atp6v1d	0.432753	0.299696	-0.133057	0.000536084
Macrod2	2.37915	2.24638	-0.132765	9.60041e-05
Ldb1	0.871106	0.73843	-0.132675	0.00605464
Ccnt2	1.83073	1.69811	-0.132628	1.20717e-05
Chchd4	0.37805	0.24544	-0.13261	0.00200964
Rasl11b	0.496672	0.364158	-0.132514	0.010001
Rnasel	0.496945	0.364434	-0.132511	0.0167443
Cbx3	1.09151	0.958999	-0.132507	0.0224144
Akr1b10	0.447995	0.31551	-0.132485	0.00287162
Eif3g	0.294239	0.161767	-0.132472	3.81543e-06
Pus3	0.288451	0.156093	-0.132358	1.17383e-06
Llph	0.394926	0.262604	-0.132322	0.00507522
Timm22	0.344457	0.212157	-0.1323	0.000925211
Hmg20b	0.935234	0.80309	-0.132143	0.0265196
Ube2t	0.464403	0.332345	-0.132058	0.00568522
Cav3	0.494759	0.362739	-0.132021	0.00243371
Prdx3	0.363775	0.232127	-0.131648	0.00697883
Snhg12	0.384025	0.252378	-0.131647	0.0118661
Gm17036	0.310868	0.1801	-0.130768	0.000323244
Sumo3	0.436306	0.305639	-0.130667	0.00615592
Crot	0.532031	0.401608	-0.130422	0.0402586
Sucla2	0.958546	0.828268	-0.130278	0.00127259
Sccpdh	0.409906	0.279876	-0.130029	0.00061604
Unc45bos	0.409609	0.279624	-0.129986	0.0216491
Tk1	0.509465	0.379532	-0.129932	0.0201713
Tsnax	1.0208	0.890924	-0.129873	0.00671884
Cox19	0.308757	0.178907	-0.12985	5.71669e-05
Aurkb	0.38045	0.250754	-0.129696	0.000966379
Ywhah	0.680011	0.550522	-0.129489	0.0189317
Hopx	0.964186	0.83476	-0.129426	0.00190568
Pcbp4	0.504659	0.375415	-0.129244	0.0464567
Tbrg1	0.445376	0.316162	-0.129214	0.0160122
6530409C15Rik	0.28779	0.158743	-0.129047	0.000437427
Plin3	0.330223	0.201898	-0.128325	0.000981374
Nid1	0.444596	0.316391	-0.128205	0.0255113
Skp1a	0.455726	0.327762	-0.127964	0.0236508
Ccdc47	0.732825	0.604909	-0.127916	0.00554424
Fkbp10	0.415326	0.287463	-0.127862	0.00523627
Riok2	0.567783	0.44008	-0.127703	0.0168869
Abhd17a	0.318743	0.191343	-0.1274	0.000219866
Lrrc39	1.26886	1.14153	-0.127322	0.000942877
Gin1	0.499826	0.372507	-0.127319	0.00281173
Malsu1	0.504544	0.377245	-0.127299	0.00652925
Gtdc1	1.75059	1.62358	-0.127005	0.00472281
Ubald2	0.292145	0.165215	-0.12693	0.00214627
Spry2	0.424866	0.298287	-0.12658	0.0160299
Kxd1	0.573853	0.447379	-0.126474	0.0291562
Armcx2	0.359457	0.233143	-0.126314	0.0032046
Napb	0.35967	0.233411	-0.12626	0.0307154
Timm21	0.395535	0.269381	-0.126154	0.00189535
Strap	0.376384	0.250252	-0.126132	0.00663338
Clk1	1.67649	1.55059	-0.125905	9.31566e-05
Irs1	1.86337	1.73748	-0.125885	0.000574786
Prxl2a	0.359583	0.234035	-0.125548	0.00498508
Cbwd1	0.607348	0.481838	-0.125511	0.0291559
1700084C06Rik	0.498334	0.372828	-0.125506	0.00204131
Ecsit	0.438147	0.31268	-0.125466	0.0279749
Nexn	3.72166	3.59626	-0.125397	1.04841e-07
Cep57l1	0.990734	0.865595	-0.125138	0.0456482
Thoc7	0.647695	0.522566	-0.125129	0.0299556
Fastkd2	0.37406	0.249044	-0.125016	0.0167366
Usp50	0.435491	0.3106	-0.12489	0.00801939
Gm48765	0.386248	0.261586	-0.124662	0.000589279
Gde1	0.37349	0.248934	-0.124556	0.0152919
Cdkn1c	0.766159	0.641613	-0.124547	0.00300563
Stx5a	1.07216	0.947661	-0.124498	0.0463862
Lamb2	0.513403	0.389186	-0.124217	0.00134535
Loxl2	0.474531	0.35034	-0.12419	0.0372739
Akt1s1	0.303995	0.179813	-0.124181	4.41621e-06
Gm12526	0.515745	0.391638	-0.124108	0.0382225
Hmmr	0.758926	0.635048	-0.123878	0.0455104
Ak1	0.39982	0.27612	-0.1237	0.0069489
Tmem161b	0.912534	0.788853	-0.123682	0.0137757
Gpi1	1.47124	1.34757	-0.123677	0.0200348
Yae1d1	0.577515	0.453885	-0.12363	0.0497523
Gabrg3	0.718613	0.594996	-0.123617	0.00484846
Surf4	0.467004	0.343414	-0.123591	0.000206711
Atp6ap2	0.344173	0.220721	-0.123452	0.00901259
Itga1	1.71463	1.5912	-0.123434	0.034351
U2surp	1.65875	1.53551	-0.123239	4.91449e-05
Cops7a	0.335586	0.213455	-0.122131	0.00120484
Eef1akmt1	0.334039	0.212092	-0.121947	0.000443624
Snx3	1.09023	0.968388	-0.121843	0.0133857
Decr2	0.316842	0.195049	-0.121793	0.0211849
Sh3glb2	0.674961	0.553266	-0.121696	0.0307729
Otub1	0.370118	0.248502	-0.121616	0.00196586
Mvb12a	0.329286	0.207864	-0.121421	0.00432251
A930005H10Rik	0.301788	0.18042	-0.121368	0.000412758
Sys1	0.302583	0.181292	-0.12129	0.000111707
Tuba1c	0.296591	0.175365	-0.121226	0.00196743
Pik3r1	1.04038	0.919479	-0.120903	0.0128023
Mtus2	1.2662	1.14549	-0.120707	0.000734877
Arcn1	0.985913	0.865311	-0.120602	0.0234003
Adsl	0.571139	0.450606	-0.120533	0.0109807
Ltbp3	0.285986	0.165453	-0.120533	1.5119e-05
Mttp	0.367367	0.246969	-0.120398	0.000431686
Rnps1	0.934697	0.814606	-0.12009	0.00864191
9330188P03Rik	0.450192	0.330252	-0.11994	0.0365597
Gm48250	0.297891	0.178173	-0.119718	0.00311575
Sbds	0.384362	0.264753	-0.119609	0.0258613
Kansl1l	1.69181	1.57245	-0.119357	5.58711e-05
Wdr1	0.711364	0.59208	-0.119284	0.0183399
Rab5if	0.470699	0.351491	-0.119208	0.00369869
Car14	0.316596	0.197543	-0.119053	0.0157464
Gpaa1	0.381014	0.262116	-0.118898	0.00285722
Sod1	0.553099	0.434263	-0.118836	0.0224031
Timp2	0.422167	0.303471	-0.118697	0.0153504
Crtap	0.314381	0.195698	-0.118683	0.018008
Poldip3	0.540971	0.422473	-0.118498	0.0156028
Zfp873	0.273987	0.15558	-0.118407	0.000529523
Zcchc3	0.320152	0.202072	-0.118081	0.000556021
Commd1	0.916102	0.798153	-0.117949	0.0127142
Ncbp2	0.299813	0.182131	-0.117681	0.0129571
Slc39a13	0.479263	0.361697	-0.117566	0.047661
Prpf31	0.321407	0.203954	-0.117453	0.00516131
Ubap2l	1.74445	1.62727	-0.117185	0.000392393
Gm26936	0.379168	0.262097	-0.117071	0.00798983
Zc3h8	0.442942	0.325876	-0.117066	0.02955
Rab34	0.373846	0.256832	-0.117015	0.0121049
Tmem165	1.10874	0.992084	-0.116656	0.0469299
Haus4	0.395905	0.279315	-0.11659	0.0224663
Arl2	0.28425	0.167706	-0.116544	2.99758e-05
Rhbdd3	0.43635	0.320025	-0.116325	0.00135302
Pum1	2.32993	2.21363	-0.1163	8.7011e-07
Abraxas1	0.502268	0.386381	-0.115887	0.0259732
Khdc4	1.54377	1.42795	-0.115828	0.00015751
Pttg1ip	0.31474	0.198957	-0.115783	0.0125482
Fiz1	0.324332	0.208566	-0.115766	0.0240047
Osgep	0.332444	0.216788	-0.115656	0.0267815
Acp1	0.403935	0.288315	-0.11562	0.0131754
1700109K24Rik	0.32954	0.213924	-0.115617	0.0217108
Adprhl1	1.10646	0.991203	-0.115253	0.0171747
Arpc4	0.390316	0.275156	-0.11516	0.0189261
Il13ra1	0.365883	0.251071	-0.114812	0.0231715
Gm39469	0.402725	0.28798	-0.114745	0.0126015
Knstrn	0.590029	0.475385	-0.114644	0.00492784
Creld1	0.393885	0.279538	-0.114347	0.0184634
4732440D04Rik	0.320156	0.206019	-0.114137	0.00187796
Wsb1	1.32535	1.21161	-0.113739	0.0154488
Ak6	0.340278	0.226605	-0.113672	0.0140827
Msn	1.0872	0.973616	-0.113582	0.0319312
Gpx1	0.403116	0.289661	-0.113455	5.57924e-05
Slc30a6	0.551794	0.438551	-0.113243	0.00445986
Ypel3	0.304703	0.191461	-0.113242	1.59922e-05
Rnf207	1.38614	1.27294	-0.113202	0.000348484
Rfwd3	1.17765	1.06472	-0.112929	0.00133632
Rxylt1	0.477746	0.364893	-0.112854	0.0116942
Itpa	0.343007	0.23036	-0.112648	0.00655888
Pcif1	0.374883	0.262241	-0.112643	0.0117001
Pdcl3	0.294367	0.181727	-0.112641	0.000648017
Lamtor3	0.372764	0.260162	-0.112602	0.00658356
Camk2d	3.74403	3.63158	-0.112449	1.47407e-07
Abhd10	0.434063	0.321664	-0.112399	0.0469025
Prr14	0.732785	0.620684	-0.112101	0.0393918
Rbmx	0.974084	0.862132	-0.111953	0.0421898
Pgp	0.306252	0.194324	-0.111928	0.0368304
Kdm4c	1.23677	1.12531	-0.111465	0.0168902
Eif4a2	1.73943	1.62873	-0.110705	0.000322672
Miip	0.317951	0.207927	-0.110024	0.0328765
Pkd2l2	0.367583	0.257654	-0.109929	0.00461971
Mrps18b	0.340039	0.230499	-0.10954	0.00169449
0610030E20Rik	0.378131	0.268606	-0.109525	0.0396258
Spns1	0.316233	0.206733	-0.109501	0.00218829
Furin	0.476699	0.367278	-0.109421	0.00799603
Twf1	0.291419	0.182278	-0.109141	0.000284456
Canx	1.67241	1.56376	-0.108656	0.000618962
Prpf19	0.341024	0.232409	-0.108615	0.00703712
Aurka	0.359545	0.250972	-0.108573	0.0238196
AI506816	0.697804	0.589364	-0.10844	0.0395576
Mcrs1	0.34143	0.233306	-0.108125	0.031948
Zfp444	0.483838	0.37622	-0.107618	0.0214553
Tor1aip2	1.01137	0.903838	-0.107533	0.0239362
Pdzrn4	0.565069	0.45768	-0.107389	0.0202437
Gps2	0.540013	0.432953	-0.10706	0.027375
Ccdc127	0.296722	0.190029	-0.106693	0.00174169
Pnkd	1.24391	1.13727	-0.106638	0.00094602
Acat1	1.0872	0.98071	-0.106491	0.00193332
Srprb	0.346567	0.240083	-0.106484	0.00450162
Cbx5	1.85368	1.74733	-0.106356	0.0016184
Akr1b3	0.321727	0.215502	-0.106225	0.00125388
Dguok	0.54152	0.436673	-0.104847	0.0223022
Gmpr	0.834759	0.729989	-0.10477	0.00331659
Bcam	0.789523	0.685394	-0.10413	0.00202389
Ptbp2	2.19202	2.08791	-0.10411	0.000149896
Sept7	1.55742	1.45358	-0.10384	0.00879524
Tug1	0.589756	0.486385	-0.103371	0.0269517
Mfsd10	0.296404	0.193324	-0.103081	0.00917855
Tvp23b	0.275405	0.172423	-0.102982	0.000468065
Klhl30	0.512732	0.410785	-0.101947	0.0352486
Vldlr	0.7535	0.65156	-0.10194	0.0266161
Orc4	0.987133	0.885327	-0.101806	0.0191566
Pfkm	0.592557	0.490833	-0.101724	0.0222548
Rsbn1l	1.33056	1.22912	-0.101443	0.035899
D030025E07Rik	0.823813	0.722579	-0.101233	0.00904606
Ehbp1	2.93111	2.83006	-0.101053	9.79191e-05
Fam92a	0.490747	0.390033	-0.100714	0.0341818
Gpatch8	2.60737	2.50714	-0.100229	1.65941e-06
Mettl14	0.385022	0.284985	-0.100037	0.0392235
2900052L18Rik	0.281761	0.182815	-0.0989467	0.00240307
Mocs2	0.324944	0.226517	-0.0984277	0.0406251
Cnot6l	1.21166	1.1134	-0.0982659	0.00824237
Larp7	0.57413	0.475953	-0.0981769	0.0337237
Sh3bgrl2	0.290105	0.192051	-0.0980539	0.0159782
Celf1	2.58326	2.48692	-0.0963444	0.000915152
Rfc3	0.326078	0.229775	-0.0963028	0.0242271
Tmem70	0.342368	0.246188	-0.0961807	0.0212117
Fnip1	1.31096	1.21491	-0.096055	0.0471067
Kbtbd3	0.300529	0.204539	-0.0959898	0.0191339
Filip1	2.65892	2.56302	-0.0958944	0.000276933
Slc12a6	1.54094	1.44504	-0.0958927	0.0359003
Ccnd3	1.03326	0.937377	-0.0958801	0.0263142
Zfp846	0.37028	0.275596	-0.0946839	0.0131219
Msl3	0.338849	0.244231	-0.0946177	0.00891859
Vangl2	0.340362	0.245755	-0.0946067	0.0309601
Atg4d	0.432488	0.337935	-0.0945529	0.0257266
Tsc22d2	1.85756	1.76326	-0.0942962	0.00948385
Mybpc3	2.76928	2.67524	-0.0940327	2.31572e-05
Gm41555	0.360147	0.266124	-0.0940229	0.000511527
Gm26542	0.342792	0.248796	-0.0939968	0.0358865
Adamts19	1.93975	1.84584	-0.0939184	2.68419e-05
Dhrs11	0.319159	0.225304	-0.093855	0.0234945
Nfat5	2.7465	2.65321	-0.0932935	9.35475e-05
Trpm7	2.23071	2.13753	-0.0931784	0.000885264
Abhd18	1.02402	0.931394	-0.0926291	0.0448374
Picalm	1.96755	1.87494	-0.092609	0.000728286
Lamb1	1.45425	1.36173	-0.0925131	0.0172049
Rtn4	1.98379	1.8913	-0.092489	0.000148968
Ppp2r2a	1.33123	1.23932	-0.0919046	0.0200562
Arid5b	1.7301	1.63861	-0.0914901	0.00181795
Tex30	0.319637	0.228818	-0.0908192	0.0185062
Pafah1b1	2.52957	2.43941	-0.0901558	0.00015981
Gipc1	0.359233	0.269527	-0.0897067	0.0251311
Cog8	0.288884	0.199443	-0.0894411	0.00609227
Ciao3	0.321009	0.231757	-0.0892514	0.0281892
Spata24	0.416618	0.327435	-0.0891836	0.00618861
Txndc15	0.391267	0.302358	-0.0889095	0.0259263
Sp3	1.22199	1.13365	-0.0883391	0.020763
Abcc8	0.586056	0.497863	-0.0881931	0.00253574
Nap1l4	1.26349	1.17548	-0.0880053	0.0201801
Zfp207	1.5695	1.48169	-0.0878118	0.0024751
Myef2	1.44416	1.35744	-0.0867233	0.0476035
Adam22	1.04756	0.960912	-0.0866447	0.0130952
Pspc1	1.49302	1.40647	-0.0865496	0.0117183
Mrpl24	0.439914	0.353493	-0.0864202	0.0262664
4930549G23Rik	0.404665	0.318544	-0.0861209	0.0252421
Lamtor1	0.327001	0.241059	-0.0859427	0.00195346
Thrap3	1.86267	1.77697	-0.0857027	0.00132086
Mbtd1	1.98364	1.89855	-0.0850867	0.000181228
Flnc	1.35344	1.26842	-0.0850218	0.0135694
Eif4g1	1.57856	1.49367	-0.0848827	0.0198581
Ankra2	0.273844	0.189171	-0.0846727	0.0158493
Ogt	2.19566	2.11123	-0.084433	3.88646e-05
Rbm24	2.68942	2.60505	-0.0843651	8.92597e-05
Rbm12b2	0.276663	0.192477	-0.0841855	0.0168523
Dmac2	0.372456	0.289036	-0.0834206	0.0269413
Snap91	2.57975	2.49792	-0.0818306	3.79887e-06
Stx16	1.34383	1.2629	-0.0809272	0.00611199
Eng	0.498174	0.417854	-0.0803199	0.00886818
Cenpv	0.472345	0.392064	-0.0802803	0.0267329
Snapin	0.318498	0.238309	-0.0801892	0.00037503
Smyd2	0.969814	0.890065	-0.0797492	0.0387064
Mef2c	2.54492	2.46577	-0.0791468	0.00733126
Vcl	2.14208	2.06295	-0.0791258	0.00632465
Skida1	0.309501	0.230405	-0.0790959	0.0458586
H2afy	1.28192	1.20299	-0.0789303	0.0329237
Ska3	0.423881	0.345687	-0.0781946	0.0442627
Scai	1.52689	1.44872	-0.078177	0.021145
Mef2a	2.97084	2.89296	-0.0778728	0.000355484
Nfyc	2.33617	2.25891	-0.0772661	0.000502385
Desi2	1.71213	1.63501	-0.0771218	0.00757989
Tmem53	0.299257	0.222153	-0.0771041	0.0389986
Ino80dos	0.874912	0.798639	-0.0762732	0.00868136
Sbno1	1.75501	1.67922	-0.0757861	0.000499769
Arhgap18	1.45197	1.37632	-0.0756479	0.0376533
Xiap	1.67634	1.6009	-0.075433	0.0355257
Ube2d2a	1.51137	1.43609	-0.0752819	0.0190931
Taf15	2.12359	2.04901	-0.0745778	0.0103515
Ppp6r3	1.94419	1.86992	-0.0742637	0.000730832
Kcnd2	3.58334	3.50961	-0.073733	0.00990091
Pkia	1.38607	1.31421	-0.0718623	0.00373958
Ogdh	1.72117	1.65003	-0.0711366	0.0029961
Phf20	1.55842	1.48868	-0.0697458	0.00558619
Zmym2	1.71084	1.64135	-0.0694895	0.036222
Unc13c	2.58682	2.51837	-0.0684459	1.59196e-07
Srsf5	1.94742	1.8791	-0.0683135	0.0158378
Lnpep	1.88899	1.82582	-0.0631713	0.00800723
Srek1	2.21024	2.14914	-0.061107	0.00149555
Mier3	0.569382	0.509266	-0.0601165	0.0455806
D930016D06Rik	0.626916	0.567069	-0.059847	0.0356638
Ythdf3	1.65348	1.59405	-0.0594273	0.0164965
Adam10	1.39833	1.34059	-0.0577445	0.0448672
Ptprk	3.77875	3.7214	-0.0573545	0.00021506
Zfand6	1.60753	1.55075	-0.0567808	0.0473426
Rsrc2	1.62462	1.57031	-0.0543149	0.00541538
Mtfr1l	0.402944	0.348767	-0.0541767	0.0462526
Gpcpd1	0.882375	0.828636	-0.0537384	0.0324284
Cdh20	1.28241	1.22917	-0.0532395	0.0327743
Nipsnap2	1.47839	1.42526	-0.0531248	0.0220242
Lgr4	1.6037	1.55141	-0.0522838	0.0463797
Actn2	3.3548	3.30381	-0.0509902	0.00742585
Snrnp70	2.44053	2.38973	-0.0507938	0.00330558
Ewsr1	2.00103	1.95098	-0.0500491	0.018625
Lama2	2.34296	2.29319	-0.0497705	5.26917e-05
Zbtb20	3.60945	3.56046	-0.0489876	0.00732121
Ppm1e	1.79159	1.74277	-0.0488254	0.0081953
Aopep	2.01218	1.96389	-0.048294	0.0255166
Gm3002	1.03421	0.988458	-0.0457478	0.0466725
Lrrfip2	2.30491	2.26018	-0.0447345	0.0148431
Prmt5	0.43653	0.394984	-0.0415459	0.0242419
Zdhhc9	0.264307	0.225347	-0.0389598	0.0492377
Flii	0.385512	0.347117	-0.0383951	0.0211996
Habp4	0.526601	0.488272	-0.0383292	0.0266629
Colgalt1	0.451315	0.414466	-0.0368487	0.0368258
Rnf17	0.418075	0.384284	-0.0337911	0.0199156
Commd7	0.302818	0.26997	-0.0328473	0.0484995
Hdgfl2	0.447596	0.415214	-0.0323817	0.0010118
Chn2	0.57104	0.539396	-0.0316439	0.029319
Map7d1	0.592402	0.560801	-0.0316005	0.0246592
Mtmr3	1.94883	1.91737	-0.0314641	0.0463914
Crem	0.530077	0.498776	-0.0313017	0.0421302
Raph1	2.3186	2.28753	-0.0310689	0.0110839
Nisch	2.38239	2.35184	-0.0305471	0.0194665
Dnttip1	0.476718	0.446772	-0.0299457	0.0492802
Atp6v1c1	0.422177	0.392826	-0.0293509	0.0207688
Mettl6	0.330152	0.300841	-0.0293103	0.0287996
Rab5c	0.345448	0.316431	-0.0290172	0.0388683
Zfand1	0.380719	0.351849	-0.0288693	0.043935
Ddx11	0.403204	0.374621	-0.0285828	0.0163091
Xist	2.17691	2.14856	-0.028346	3.72543e-35
Nfib	3.57986	3.55214	-0.0277137	0.0365198
Wdr75	0.40922	0.381657	-0.027563	0.0205417
Dusp10	0.405728	0.378521	-0.027207	0.0321583
Etaa1	0.302154	0.275295	-0.0268587	0.0373955
Prrg1	0.559794	0.533364	-0.0264295	0.0142023
Fam192a	0.353354	0.327038	-0.0263161	0.0469272
Rbm17	0.35445	0.328533	-0.0259172	0.00719714
Slc49a4	0.292195	0.266536	-0.0256592	0.0360557
Heca	0.578972	0.553418	-0.025554	0.0208443
Kif5b	2.01196	1.9867	-0.0252649	0.0259023
Cip2a	0.472577	0.447367	-0.02521	0.0370309
Htatsf1	0.398243	0.373187	-0.0250555	0.00680276
Lyrm4	0.251904	0.226865	-0.0250394	0.0437453
Smarcb1	0.670684	0.646593	-0.0240912	0.0428772
Cpeb3	2.17689	2.1537	-0.0231885	0.0345364
Cep164	0.485958	0.463345	-0.0226135	0.00857993
Ube2m	0.306604	0.284483	-0.0221212	0.0298645
Wdr73	0.276122	0.254777	-0.0213452	0.00713187
Sh3gl1	0.483621	0.46238	-0.0212406	0.010312
Uap1	0.458339	0.437454	-0.020885	0.026354
Id2	0.531869	0.511062	-0.020807	0.0206281
Xpot	0.619367	0.598665	-0.0207024	0.0433385
Pcgf6	0.31576	0.295434	-0.0203259	0.00251981
Ndufaf6	0.42438	0.404129	-0.0202509	0.0325388
Uba6	0.813362	0.793233	-0.0201289	0.0405284
Farsb	0.732651	0.712562	-0.0200891	0.0367688
Ube2v2	0.685683	0.665672	-0.0200119	0.0467537
Ccnk	0.37416	0.354322	-0.0198376	0.0362181
Letm1	0.325955	0.306252	-0.0197024	0.00397586
Metap1	0.455273	0.435893	-0.0193796	0.0178539
Agk	0.562652	0.543786	-0.018866	0.0406001
Stam	0.699576	0.680737	-0.0188388	0.0303758
Dsc2	0.695696	0.67709	-0.0186057	0.0303577
Fbxo7	0.252067	0.2335	-0.0185676	0.0139423
Wdr33	1.95934	1.94085	-0.0184829	0.0480364
Aida	0.453186	0.434797	-0.0183889	0.00730477
Pnpt1	0.702645	0.684369	-0.0182759	0.0451598
Gzf1	0.277538	0.259502	-0.0180366	0.0366668
Cul2	0.654759	0.636774	-0.0179848	0.0286586
Msh6	0.243649	0.225998	-0.0176513	0.0163263
Polr3c	0.361422	0.343825	-0.0175971	0.0373307
Klhl15	0.438283	0.420702	-0.0175811	0.0372537
Scap	0.311973	0.294581	-0.0173918	0.000847079
Rnf139	0.310299	0.293008	-0.0172917	0.00111916
Mfsd14a	0.613122	0.59584	-0.0172824	0.0212922
Tmem201	0.523287	0.506057	-0.0172299	0.0266477
Fam234a	0.417043	0.400238	-0.0168045	0.0378123
Prpf4	0.341839	0.32518	-0.0166591	0.0211928
Akap12	0.476596	0.460785	-0.015811	0.0450938
Bcl2l2	0.245342	0.229625	-0.0157168	0.048547
Plekhb2	0.259721	0.24408	-0.0156406	0.0102996
Gnl2	0.467148	0.452181	-0.0149666	0.00685341
Alkbh3	0.613897	0.599543	-0.014354	0.0200698
Ago1	0.393519	0.379191	-0.0143279	0.0233546
Dnaja3	0.39218	0.378144	-0.0140361	0.0490916
Nomo1	0.364187	0.35019	-0.0139966	0.0498575
Rpe	0.370729	0.356752	-0.0139777	0.0255705
Dap3	0.573487	0.559758	-0.0137283	0.0267003
Kctd2	0.228043	0.214657	-0.0133853	0.0498456
Clns1a	0.403011	0.389763	-0.0132482	0.0122186
Nub1	0.318366	0.305134	-0.0132326	0.0116936
Dtl	0.782245	0.769023	-0.0132227	0.00552967
Msh2	0.467683	0.454464	-0.0132185	0.0221108
Naa60	0.237809	0.224662	-0.0131472	0.0117453
Vars	0.480158	0.467145	-0.0130125	0.00264157
Ing5	0.231369	0.218437	-0.0129316	0.00353914
Ate1	0.481651	0.468831	-0.0128202	0.0163374
Dcps	0.385106	0.372651	-0.0124554	0.0227526
Dpp4	0.29357	0.281124	-0.0124456	0.0206409
Armt1	0.269116	0.256714	-0.0124017	0.0436441
Castor2	0.335382	0.323321	-0.0120607	0.0226229
Emp2	0.426004	0.414032	-0.011971	0.0318207
Fam120b	0.532739	0.521029	-0.0117101	0.0207901
Ctdsp2	0.655243	0.643741	-0.0115016	0.0184543
Gnai1	0.505508	0.494034	-0.0114736	0.0187618
Mbtps2	0.721711	0.710975	-0.0107361	0.0265794
Nup155	0.746173	0.735438	-0.0107346	0.0353744
Ddx47	0.356107	0.345373	-0.0107341	0.0161679
[truncated: 11,516 more rows]
