# Supplementary material for: SMC3 contributes to heart development by regulating super-enhancer associated genes
Source: Exp Mol Med. 2024 Aug 1;56(8):1826–42. doi: 10.1038/s12276-024-01293-0 (PMC11372143; doi:10.1038/s12276-024-01293-0)
Supplement: Supplementary file 4 — Supplementary Table 5 [file 12276_2024_1293_MOESM4_ESM.xlsx]

## Sheet: Sheet1
Supplementary Table 5. Differentially expressed genes between normal control and Smc3 knockdown HL-1 cells.
GeneSymbol	AveExp.normal control cells	AveExp.Smc3 knockdown cells	log2.FoldChange	pvalue
Igfbp2	620.013	2.13763	-8.18014	5e-05
Saa3	1192.38	5.85026	-7.67113	5e-05
Bgn	353.929	1.80012	-7.61922	5e-05
Crabp2	47.2932	0.579981	-6.34948	5e-05
Prelp	58.9115	1.31701	-5.48321	5e-05
Il6	38.2235	1.28503	-4.89459	5e-05
Gm2022	14.7427	0.517958	-4.83103	5e-05
Myod1	45.9647	1.89355	-4.60136	5e-05
Sprr2e	21.4559	0.922981	-4.53893	5e-05
Ppp1r14a	3.86097	83.5255	4.43518	5e-05
Slc16a11	33.65	2.17594	-3.9509	5e-05
Galnt18	2.35473	35.4226	3.91104	5e-05
Notum	35.3951	2.41612	-3.87278	5e-05
Apoc4	11.1884	0.778927	-3.84437	0.0004
Nsg1	252.672	18.3194	-3.78582	5e-05
Nnmt	93.7197	6.94955	-3.75336	5e-05
Rnase4	36.9077	2.73801	-3.75272	5e-05
2610528A11Rik	46.5149	595.574	3.67852	5e-05
Cfh	12.3628	1.00271	-3.62402	5e-05
Islr	38.6671	3.15457	-3.61559	5e-05
Cfb	24.0541	2.0011	-3.58742	5e-05
Ptpn5	10.9165	0.925483	-3.56016	5e-05
Epb4.1l3	22.3018	1.97882	-3.49445	5e-05
Adamts2	7.53985	0.669059	-3.49433	5e-05
Slc14a2	1.50196	16.6268	3.46858	5e-05
Cdx2	2.7648	29.7433	3.42732	5e-05
Wfdc21	100.461	9.38163	-3.42066	5e-05
Ch25h	72.0132	6.78233	-3.40841	5e-05
Aldh1l1	20.1537	1.93085	-3.38373	5e-05
Azgp1	0.569866	5.84609	3.35878	5e-05
Gm2694	19.6676	1.93712	-3.34384	5e-05
Aspa	0.655	6.55496	3.32302	5e-05
Chrna1	29.3312	2.94367	-3.31674	5e-05
Car8	0.638471	6.25587	3.29252	5e-05
Rab32	14.2078	1.48399	-3.25913	5e-05
Cyp1b1	7.02349	0.742811	-3.24112	5e-05
Glod5	0.638283	5.78795	3.18079	5e-05
Epb4.1l4b	0.544196	4.81832	3.14633	5e-05
Cxcl12	11.2775	97.4708	3.11153	5e-05
Fabp5	18.4768	2.14394	-3.10738	5e-05
Irx3	31.1122	3.78887	-3.03764	5e-05
Rab3b	3.29706	26.41	3.00183	5e-05
Cacng1	55.2825	6.96976	-2.98764	5e-05
Smarca2	7.05011	0.889767	-2.98615	5e-05
Mst1	4.33598	0.547498	-2.98543	5e-05
Plin4	2.34845	18.4302	2.97229	5e-05
Adam19	6.8673	0.886237	-2.95398	5e-05
Kcnj2	10.4319	1.36217	-2.93702	5e-05
Glul	22.3456	2.92103	-2.93544	5e-05
Tgfb2	6.93746	0.917815	-2.91813	5e-05
H2afy2	8.1835	1.09172	-2.90612	5e-05
Gm13154	0.573572	4.24269	2.88693	5e-05
Kbtbd11	3.86758	0.533423	-2.85808	5e-05
Pde2a	1.33607	9.66369	2.85458	5e-05
Gm2016	4.45684	0.621159	-2.84299	5e-05
Lcn2	37.3396	5.22431	-2.83739	5e-05
Gbp2	5.41006	0.769199	-2.81422	5e-05
Il33	265.264	38.3402	-2.7905	5e-05
Gm5039	14.4881	2.14677	-2.75462	5e-05
Rgcc	4.03251	0.604896	-2.73692	5e-05
Urad	0.574997	3.76456	2.71085	5e-05
H19	27.189	4.44382	-2.61315	5e-05
Pdzrn3	8.0282	1.31645	-2.60843	5e-05
Sprr2g	8.90572	1.46822	-2.60066	5e-05
Bcl3	20.29	3.35148	-2.5979	5e-05
Rufy4	0.951441	5.68747	2.5796	5e-05
Hsd17b14	1.14019	6.7778	2.57154	5e-05
Mt2	991.605	167.946	-2.56177	5e-05
Cdhr1	1.96278	11.558	2.55792	5e-05
Abcc3	5.23007	30.6962	2.55316	5e-05
Vgll3	6.5279	1.12457	-2.53725	5e-05
Unc93b1	4.97186	0.859557	-2.53212	5e-05
Srpx2	40.8136	7.09934	-2.52329	5e-05
Mlph	4.26494	24.2935	2.50997	5e-05
Gpr176	4.246	0.753511	-2.49441	5e-05
Ttyh3	21.1517	3.76856	-2.48869	5e-05
Bves	38.5776	6.93263	-2.47629	5e-05
Sema7a	12.8323	2.32767	-2.46282	5e-05
Dusp22	5.21415	0.946932	-2.4611	5e-05
Enpp2	93.9702	17.177	-2.45173	5e-05
Foxf1	1.96656	10.6653	2.43918	5e-05
Mmp23	5.85003	1.08032	-2.43698	5e-05
Daam2	2.73269	0.505938	-2.43329	5e-05
Fuom	3.99192	0.741387	-2.42878	5e-05
Defb41	12.9651	69.7761	2.4281	5e-05
Neurl3	4.07838	21.8627	2.4224	5e-05
Ramp3	11.6827	2.30001	-2.34466	5e-05
Cdc42ep3	35.8235	7.10747	-2.3335	5e-05
Pik3r5	1.3652	6.81328	2.31924	5e-05
Jsrp1	5.77102	1.16384	-2.30994	5e-05
Lef1	5.11459	1.0322	-2.3089	5e-05
Chrnb1	3.72452	0.762734	-2.2878	5e-05
Epn3	1.22877	5.90274	2.26417	5e-05
Ces1g	1.2301	5.87131	2.25491	5e-05
Trib2	4.35641	0.919687	-2.24393	5e-05
Nr4a2	2.77114	0.5859	-2.24175	5e-05
Hp	9.77476	2.0667	-2.24173	5e-05
Samd5	0.827063	3.90885	2.24067	5e-05
Ccdc3	4.76289	22.4052	2.23392	5e-05
Angpt4	0.833161	3.90203	2.22756	5e-05
Sparcl1	2.3797	11.0872	2.22004	5e-05
Pip5k1b	0.558318	2.60027	2.2195	0.0014
Sod3	411.869	88.515	-2.21819	5e-05
Ffar4	5.10948	23.7015	2.21373	5e-05
Adgrg3	4.54371	0.983352	-2.20809	5e-05
Sp100	4.12791	0.894749	-2.20586	5e-05
Hist1h2an	1.28071	5.8263	2.18564	0.00065
Oas1g	3.65766	0.816789	-2.16289	5e-05
Bdkrb1	6.3266	1.41719	-2.1584	5e-05
Cd53	3.98239	0.900556	-2.14475	5e-05
Gm5662	28.6745	6.5425	-2.13185	5e-05
Cystm1	7.6083	33.2535	2.12786	5e-05
Tnip3	2.81727	0.645495	-2.12582	5e-05
Tprg	3.88272	16.8699	2.11931	5e-05
Mctp1	0.871979	3.78785	2.11901	5e-05
Cys1	3.41326	14.7955	2.11594	5e-05
Fgf10	21.0477	4.88982	-2.10581	5e-05
Rarres1	2.69065	0.625444	-2.105	5e-05
Ttc39a	0.516874	2.20733	2.09442	5e-05
Kcnj16	9.06333	38.6794	2.09345	5e-05
Ackr3	16.6876	3.92177	-2.0892	5e-05
Ptk2b	9.99734	2.35682	-2.0847	5e-05
Kctd15	14.8857	3.51558	-2.08209	5e-05
Itgbl1	0.553254	2.33778	2.07913	5e-05
Prrx1	23.3062	5.5396	-2.07286	5e-05
Irs1	18.7996	4.49073	-2.06568	5e-05
Aig1	4.01723	0.966073	-2.056	5e-05
Gm7609	0.609777	2.52777	2.05151	5e-05
Ptgis	4.51209	1.09414	-2.044	5e-05
Csf2rb	2.45455	0.599728	-2.03308	5e-05
Podnl1	36.778	9.00208	-2.03051	5e-05
Osr1	5.56669	1.36529	-2.02761	5e-05
Pstpip1	28.2904	6.94175	-2.02694	5e-05
Wnt10a	32.8035	8.04923	-2.02693	5e-05
Fzd1	27.6121	6.82147	-2.01715	5e-05
Adgrl2	5.40611	1.33598	-2.0167	5e-05
Atp10a	2.19184	0.542652	-2.01404	5e-05
Ifitm1	58.741	237.172	2.01349	5e-05
Dpt	1.58574	6.39633	2.01209	5e-05
Emilin2	50.3262	12.4783	-2.01188	5e-05
Btc	0.911338	3.59448	1.97973	5e-05
Dusp23	3.24399	0.823913	-1.97721	5e-05
Sprr2h	58.0946	14.9656	-1.95675	5e-05
Slc4a4	0.620046	2.40256	1.95413	5e-05
Slc2a6	0.571028	2.19009	1.93936	5e-05
Ltc4s	2.54205	0.663504	-1.93781	0.00435
Wfdc1	1.03647	3.95993	1.93379	5e-05
Dynap	73.2972	19.245	-1.92928	5e-05
B3galnt1	5.4672	1.43753	-1.92722	5e-05
Tuba8	2.32423	0.611514	-1.9263	5e-05
Trnp1	0.531105	2.01615	1.92453	5e-05
Gpnmb	1.13596	4.30188	1.92106	5e-05
Krt13	25.5065	96.4392	1.91876	5e-05
Zbp1	8.83748	2.34363	-1.91489	5e-05
Slc44a5	1.14135	4.29833	1.91303	5e-05
Tspan7	1.77847	6.6721	1.9075	5e-05
1700013F07Rik	1.06492	3.97652	1.90076	0.0003
Pla2g2e	8.33583	2.25039	-1.88915	5e-05
Tlx2	3.90684	14.3382	1.87579	5e-05
Selenbp1	11.4399	3.12274	-1.87318	5e-05
Pdx1	4.17638	15.2163	1.86529	5e-05
Apln	14.7652	4.06711	-1.86013	5e-05
Nod2	2.5393	0.704853	-1.84904	5e-05
Dnaaf3	0.876485	3.15191	1.84642	5e-05
Tmem176b	278.356	998.424	1.84272	5e-05
Hist1h2ai	1.5112	5.4112	1.84025	0.00135
R3hdml	2.42922	8.64678	1.83167	5e-05
Tifa	2.90582	0.816654	-1.83115	5e-05
Sema3f	5.92642	1.6663	-1.83052	5e-05
Cyb561	0.571816	2.03044	1.82817	5e-05
Lrrc16a	4.42929	1.24812	-1.82731	5e-05
Lrig3	7.84084	2.21564	-1.82329	5e-05
Sema3c	16.2197	57.1785	1.81773	5e-05
Gls2	3.33508	11.7511	1.81701	5e-05
Nkain1	8.85825	2.52252	-1.81215	5e-05
Cox7b2	9.83153	34.3823	1.80618	5e-05
Npnt	10.1724	35.5227	1.80408	5e-05
Agt	7.99977	2.29574	-1.801	5e-05
Apela	2.13006	0.613704	-1.79528	0.0004
Grb14	3.86126	1.1134	-1.7941	5e-05
Add2	1.10923	3.84363	1.79291	5e-05
Krt19	162.364	562.499	1.79262	5e-05
Sema3e	0.613421	2.12104	1.78982	5e-05
Ranbp3l	4.45819	1.31642	-1.75984	5e-05
Gsta2	23.7666	7.02382	-1.75861	5e-05
Gm6880	3.84516	12.9127	1.74768	5e-05
Tmem176a	261.978	878.866	1.7462	5e-05
Hey1	0.552256	1.85209	1.74575	5e-05
Sapcd1	9.60409	2.87944	-1.73786	5e-05
Cebpd	135.457	40.7127	-1.73429	5e-05
Mfap5	62.5157	18.9134	-1.72481	5e-05
Pparg	8.69256	28.7139	1.7239	5e-05
Enc1	18.1889	5.5101	-1.7229	5e-05
L3hypdh	1.6925	0.513083	-1.72189	5e-05
Gsta1	3.27534	10.8033	1.72176	5e-05
Plek2	1.34951	4.43674	1.71706	5e-05
Hrct1	5.33999	17.4625	1.70935	5e-05
Lrp4	2.33749	0.716267	-1.70639	5e-05
Sh2d4a	0.858745	2.80105	1.70567	5e-05
Spry1	11.6564	3.57929	-1.70338	5e-05
Ptprf	9.60666	2.96112	-1.69789	5e-05
Jak2	25.0765	7.75997	-1.69221	5e-05
Col12a1	13.8866	4.31586	-1.68598	5e-05
Mfsd6	2.80928	0.876515	-1.68035	5e-05
Mtss1l	11.5298	3.60096	-1.67892	5e-05
Rorc	1.516	4.84147	1.67518	5e-05
Slc16a2	1.13299	3.61076	1.67217	5e-05
Pgam2	1.84498	0.579101	-1.67172	0.0012
Wnt6	3.37702	1.06395	-1.66632	5e-05
Camp	7.2394	2.28711	-1.66235	5e-05
Megf10	0.944789	2.98681	1.66054	5e-05
Cyp2d22	2.7393	0.869194	-1.65605	5e-05
Dkk2	22.4875	7.15095	-1.65292	5e-05
Lrrc17	55.4669	17.6928	-1.64847	5e-05
Slc16a3	150.035	47.8785	-1.64785	5e-05
Tbx1	28.065	8.96375	-1.6466	5e-05
Vnn1	5.09356	15.8819	1.64063	5e-05
Hist1h2bb	0.591186	1.84321	1.64054	0.02855
Pcolce2	28.4656	88.7488	1.64051	5e-05
Pianp	2.22741	0.72026	-1.62878	5e-05
Efna3	2.19201	6.77178	1.62728	5e-05
Tspan12	9.74382	3.16163	-1.62382	5e-05
Mdfi	1.86688	5.73881	1.62012	5e-05
Tubb3	14.4477	4.70103	-1.61979	5e-05
S100a14	1.9738	6.058	1.61786	5e-05
Alox5ap	79.0108	25.8426	-1.6123	5e-05
Eps8l2	6.29172	19.1863	1.60855	5e-05
Actr3b	1.44673	4.4054	1.60648	5e-05
Thbs2	181.295	59.639	-1.60401	5e-05
Sorbs1	2.55285	0.840373	-1.603	5e-05
Pf4	1.36244	4.13234	1.60076	0.0005
Ypel4	6.76881	2.23387	-1.59936	5e-05
Rdh10	12.3858	37.4836	1.59757	5e-05
Ctnnal1	16.687	50.4146	1.59511	5e-05
Trim54	8.06042	24.3303	1.59382	5e-05
Rab27a	0.791572	2.38606	1.59184	5e-05
Slc10a6	2.60093	0.866557	-1.58566	5e-05
Vax2	4.97621	14.894	1.58161	5e-05
Rapsn	18.4695	6.20055	-1.57467	5e-05
Sphk1	73.2435	24.5927	-1.57447	5e-05
Hist3h2ba	5.20553	15.446	1.56911	5e-05
Dclk1	17.8692	6.0426	-1.56423	5e-05
Gorab	16.6648	5.6393	-1.56322	5e-05
F3	9.28746	27.4025	1.56095	5e-05
Grin2d	1.96665	5.77693	1.55456	5e-05
AU021092	0.585238	1.71786	1.55351	5e-05
Fgf11	1.98233	0.675877	-1.55236	5e-05
Enpp1	1.50869	0.514565	-1.55187	5e-05
Ets2	41.895	14.2924	-1.55153	5e-05
Myl9	9.92291	3.38708	-1.55072	5e-05
Insig1	14.8062	42.7457	1.52958	5e-05
Crem	6.88015	2.39258	-1.52388	5e-05
Ahr	25.9787	9.03538	-1.52367	5e-05
Prl2c2	111.97	321.832	1.52319	5e-05
Kcnmb4	7.87293	2.74719	-1.51894	5e-05
Nod1	3.49187	1.21899	-1.51832	5e-05
Slc25a35	1.9878	0.705102	-1.49527	0.0026
Stmn2	11.8457	33.2595	1.48941	5e-05
Slc2a9	6.42315	2.28781	-1.48931	5e-05
Zswim4	23.3052	8.3438	-1.48188	5e-05
Sdc2	96.1374	34.5399	-1.47683	5e-05
Orm2	1.73598	0.624235	-1.47559	0.00425
Apobr	16.8214	6.05363	-1.47443	5e-05
Psd3	1.42383	0.512834	-1.47321	5e-05
Hist1h3d	2.10893	5.84901	1.47168	0.0009
Sulf2	15.4747	5.5798	-1.47163	5e-05
Gcnt3	0.573555	1.59056	1.47153	5e-05
Gxylt2	3.04135	8.41974	1.46906	5e-05
Itgb4	1.89005	0.682765	-1.46896	0.046
Popdc3	59.815	21.7521	-1.45935	5e-05
2700070H01Rik	1.46732	0.534011	-1.45824	5e-05
Cryba4	19.1757	6.98602	-1.45674	5e-05
Asgr1	5.29465	14.5301	1.45644	5e-05
Tgfbr2	45.6934	16.6897	-1.45303	5e-05
Rerg	5.59858	2.04693	-1.4516	5e-05
Ltbp2	12.5998	4.61692	-1.4484	5e-05
Fxyd1	14.3599	5.26625	-1.4472	5e-05
Jag1	0.888709	2.42119	1.44594	5e-05
Dand5	7.52863	2.77649	-1.43912	5e-05
Acvrl1	3.22518	1.1921	-1.43588	5e-05
Scx	196.814	72.7667	-1.43548	5e-05
Smad1	10.5962	3.92116	-1.4342	5e-05
Sema4a	1.01546	2.74018	1.43213	5e-05
Pik3cd	0.749608	2.0212	1.43101	5e-05
Kirrel3	7.49783	2.79244	-1.42495	5e-05
Tigit	11.7567	4.37922	-1.42474	5e-05
Foxo1	12.7198	34.0198	1.4193	5e-05
Cish	2.3295	6.22067	1.41705	5e-05
Sfrp4	4.48129	1.67924	-1.41611	5e-05
Jup	8.73114	23.269	1.41417	5e-05
Oas1a	4.73255	1.78154	-1.40949	5e-05
Hap1	1.05692	2.80566	1.40848	5e-05
Foxa2	15.6694	41.4293	1.4027	5e-05
Lysmd2	10.855	4.10662	-1.40233	5e-05
Dusp27	2.04646	0.774453	-1.40188	5e-05
U90926	1.84893	0.702177	-1.39678	0.02945
Uchl1	2.31813	0.88176	-1.3945	5e-05
B4galt6	4.43416	1.68777	-1.39354	5e-05
Stard10	51.2553	134.587	1.39276	5e-05
Raph1	8.64298	3.29208	-1.39253	5e-05
2510009E07Rik	3.50997	1.33795	-1.39143	5e-05
Anxa8	209.608	549.77	1.39113	5e-05
Pla2g3	0.502416	1.3159	1.38909	5e-05
Nfatc2	0.61943	1.60858	1.37677	5e-05
Tgfa	0.974574	2.52957	1.37605	5e-05
Efhd1	12.9998	5.01146	-1.37519	5e-05
Hmgcll1	2.00867	5.17362	1.36493	5e-05
Epor	4.49979	11.5838	1.36418	5e-05
Bmp5	1.79162	0.696892	-1.36226	5e-05
Ngef	26.037	10.1337	-1.36141	5e-05
Fgf21	5.02939	12.9153	1.36063	5e-05
Tesc	8.72483	22.4023	1.36045	5e-05
Rab3il1	1.28475	3.29846	1.36031	5e-05
Egr2	3.69897	9.49235	1.35964	5e-05
Zfp862-ps	9.49339	3.71492	-1.35359	5e-05
Spon2	87.0619	222.171	1.35156	5e-05
2410012E07Rik	1.34678	0.53091	-1.34297	0.0007
Ceacam19	2.58725	1.02381	-1.33747	5e-05
Mbp	1.16402	2.93708	1.33527	5e-05
Apoc1	23.092	9.15382	-1.33495	5e-05
Gm4532	2.18531	0.866866	-1.33396	0.00425
Spink2	1.7156	0.681175	-1.33262	0.01615
Scoc	9.30197	3.7044	-1.3283	5e-05
Elovl5	29.9706	75.2495	1.32813	5e-05
Snx18	11.7291	4.69174	-1.32189	5e-05
Ctgf	2.2722	5.67567	1.3207	5e-05
Cst6	9.29217	23.1734	1.31838	5e-05
Mcf2l	4.71065	1.89018	-1.3174	5e-05
2500002B13Rik	8.70963	21.6698	1.31501	0.00435
2010111I01Rik	92.5419	37.2122	-1.31433	5e-05
Smim3	45.0142	18.101	-1.31431	5e-05
Ccdc80	84.4157	33.9573	-1.31379	5e-05
Dgat2	5.12176	2.06488	-1.31058	5e-05
Rhpn1	0.816676	2.01899	1.3058	5e-05
Arl4c	74.3485	30.0871	-1.30516	5e-05
Sybu	2.22438	0.900181	-1.30512	5e-05
Cdon	9.83864	3.99598	-1.29991	5e-05
Pdzk1ip1	1.5352	3.77559	1.29827	0.0001
2200002D01Rik	286.297	701.584	1.2931	5e-05
Basp1	30.9164	75.578	1.28959	5e-05
2610035D17Rik	5.15876	2.11033	-1.28955	5e-05
Hexdc	35.1065	14.369	-1.28878	5e-05
Nrep	10.4827	4.29413	-1.28757	5e-05
Enkur	1.08829	2.6547	1.28649	5e-05
Pacrg	1.3711	3.34125	1.28505	5e-05
2310001H17Rik	0.774931	1.88796	1.28469	0.00745
Otud4	7.89781	3.24499	-1.28324	5e-05
Fam43a	7.10176	2.91802	-1.28319	5e-05
Pllp	0.681555	1.65763	1.28222	5e-05
4833427G06Rik	10.7929	4.43821	-1.28203	5e-05
Rhov	4.9087	11.9174	1.27966	5e-05
Serpina3n	6.21939	2.56371	-1.27854	5e-05
Bglap2	4.62242	1.91027	-1.27488	0.00575
Cdh17	2.07682	5.00396	1.2687	5e-05
Il18rap	2.66704	1.10771	-1.26766	5e-05
Ctsh	5.94875	14.2796	1.2633	5e-05
Ccl11	4.13104	1.7247	-1.26016	5e-05
Icam4	1.0691	2.5571	1.25812	0.00055
Loxl2	7.14486	17.0885	1.25805	5e-05
Mylk	1.63639	0.686427	-1.25334	5e-05
Fas	69.4004	29.1609	-1.25091	5e-05
Serpinb6b	4.90843	11.6763	1.25025	5e-05
Man1a	2.02869	0.853093	-1.24977	5e-05
Lrfn3	4.54932	1.91318	-1.24967	5e-05
Siah1a	19.5021	8.22273	-1.24594	5e-05
Mum1l1	1.15892	2.74459	1.24381	5e-05
Spn	10.3025	4.3518	-1.24332	5e-05
Cdkn1c	0.818236	1.93514	1.24185	5e-05
Ccdc114	4.71192	11.1246	1.23937	5e-05
Fam131a	0.816052	1.92428	1.23759	0.00585
P3h3	10.7668	4.56613	-1.23755	5e-05
Pcyt1b	1.29699	3.05593	1.23645	5e-05
Rab6b	2.88657	1.22547	-1.23602	5e-05
Gstk1	3.42568	1.4568	-1.23359	5e-05
Rgs11	2.2866	5.36242	1.22968	5e-05
Mt1	1147.84	489.703	-1.22894	5e-05
Ddah1	15.5408	6.63667	-1.22753	5e-05
Cox7a1	12.6874	29.7025	1.22718	5e-05
Dcaf15	37.1386	15.8654	-1.22704	5e-05
Map2k6	4.32414	10.0819	1.22129	5e-05
Ifi47	1.28532	0.551507	-1.22068	0.0003
Il6ra	1.98282	0.851614	-1.21928	5e-05
Il15	1.53494	0.659516	-1.21871	0.0014
Fut7	0.696734	1.61977	1.21711	5e-05
Rasl11a	14.4911	33.6751	1.21652	5e-05
Rpph1	3.0389	7.05737	1.21558	0.03775
Loxl1	60.6818	26.1481	-1.21456	5e-05
Ppap2b	22.1506	51.3853	1.21401	5e-05
Slc16a1	82.6974	35.7304	-1.21069	5e-05
Itga2b	3.3755	1.46098	-1.20816	5e-05
Efna5	5.86633	13.5433	1.20705	5e-05
Llgl2	0.689583	1.59143	1.20652	5e-05
Tmem181a	3.22124	1.39948	-1.20273	5e-05
Blnk	12.5286	28.7847	1.20007	5e-05
Usp43	1.60916	3.68537	1.1955	5e-05
Gm10941	2.38977	5.47253	1.19534	0.0001
Ifitm6	3.82194	1.66959	-1.19481	0.0057
Adamts7	11.0289	4.82984	-1.19124	5e-05
Xdh	20.318	8.89777	-1.19124	5e-05
Efnb2	11.881	5.21431	-1.18811	5e-05
Htatip2	17.7249	40.3792	1.18784	5e-05
Pdpn	146.655	64.4792	-1.18551	5e-05
AI661453	1.08309	2.46112	1.18417	5e-05
4930461G14Rik	40.5403	92.0891	1.18367	5e-05
Sfrp1	5.81862	2.56562	-1.18137	5e-05
Mgst3	583.831	1323.8	1.18107	5e-05
Dusp13	0.655931	1.48662	1.18042	0.00465
Arid5a	8.7984	3.88284	-1.18013	5e-05
P2rx7	6.5369	2.88685	-1.17911	5e-05
Plxna2	1.64546	3.71779	1.17596	5e-05
Elmod2	3.96645	1.7597	-1.17252	5e-05
Pou6f1	2.911	1.29274	-1.17108	5e-05
Lrrc75b	1.88457	4.23888	1.16945	5e-05
Murc	24.1865	10.7685	-1.16738	5e-05
Upp1	24.2861	10.8432	-1.16334	5e-05
Vill	13.4707	30.1598	1.16281	5e-05
Itga7	82.8568	37.1775	-1.15619	5e-05
Trem2	126.352	56.8919	-1.15115	5e-05
Mylpf	5.87251	2.64479	-1.15082	5e-05
Msl3l2	2.74725	1.23757	-1.15047	0.00655
Adgrl1	12.1889	5.50309	-1.14725	5e-05
Itpk1	22.8497	50.6094	1.14723	5e-05
Irf7	2.92764	6.48153	1.14659	5e-05
Zfp395	13.97	30.8663	1.1437	5e-05
Foxs1	45.6952	100.52	1.13737	5e-05
Tmem180	1.52613	3.35629	1.13699	5e-05
Amacr	17.833	8.11184	-1.13645	5e-05
Gli1	1.045	2.28857	1.13094	5e-05
Pard6g	2.07259	4.53154	1.12857	5e-05
Shpk	0.564548	1.23313	1.12716	5e-05
Vav3	1.35053	0.618373	-1.12698	5e-05
Nfix	73.8075	33.7954	-1.12694	5e-05
Col4a1	21.6512	47.2777	1.12672	5e-05
Cyp4f40	16.3155	7.48497	-1.12417	5e-05
Jph2	15.6416	7.17729	-1.12388	5e-05
Ism2	1.56981	0.720358	-1.1238	5e-05
Ggt7	5.32819	11.6088	1.1235	5e-05
Cadm1	7.89236	17.1942	1.12339	5e-05
Ckb	29.782	64.7909	1.12135	5e-05
Errfi1	112.892	51.9018	-1.12109	5e-05
Atg9b	1.15962	0.534598	-1.11713	0.00105
Dbp	28.7556	62.3356	1.11621	5e-05
Thbs1	182.814	84.3387	-1.11611	5e-05
Arhgdig	2.08898	4.52638	1.11556	5e-05
Iglon5	10.7808	4.97687	-1.11515	5e-05
Il18	14.6588	6.77868	-1.11269	5e-05
Gpx3	45.6249	21.1126	-1.11172	5e-05
Bambi	0.6187	1.33685	1.11152	5e-05
Prrx2	344.872	159.664	-1.11102	5e-05
Evi2a	27.3823	12.7105	-1.10722	5e-05
6030419C18Rik	18.5871	8.62934	-1.10698	5e-05
LOC100504703	10.3	22.1688	1.10589	0.0013
4930486L24Rik	2.16773	4.66179	1.1047	5e-05
Atp2a3	1.95141	0.907671	-1.10427	5e-05
Marcksl1	53.8736	25.0813	-1.10297	5e-05
Slc30a1	2.3571	1.09757	-1.1027	5e-05
1500011B03Rik	9.52465	4.43513	-1.10269	5e-05
Cd300lb	1.43513	3.08035	1.10191	5e-05
Fam110c	4.34883	9.32419	1.10035	5e-05
Mvd	20.5218	43.9987	1.1003	5e-05
Lss	5.66527	12.1461	1.10028	5e-05
Plac8	64.0125	137.24	1.10028	5e-05
Grhl1	2.35156	1.09821	-1.09846	5e-05
Clip3	9.06172	4.23511	-1.09739	5e-05
Usp38	5.61758	2.62902	-1.09543	5e-05
Fzd4	0.560627	1.19667	1.09391	5e-05
Phyh	37.7809	17.7119	-1.09294	5e-05
Atp10d	2.19321	1.02846	-1.09256	5e-05
Nmi	5.88594	2.76159	-1.09177	5e-05
Abce1	35.1285	16.4857	-1.09143	5e-05
Cp	130.383	61.3945	-1.08658	5e-05
Krt36	0.631994	1.34169	1.08607	0.00075
Gulp1	5.29769	11.2437	1.08568	5e-05
Klhdc8b	1.51069	0.712516	-1.08421	0.0451
Dhps	85.5428	40.3496	-1.08409	5e-05
Smpdl3b	15.0318	7.09187	-1.08378	5e-05
Afp	2.97085	1.40196	-1.08343	5e-05
Ifi27l2a	73.9824	156.719	1.08292	0.0006
P2rx3	105.999	50.199	-1.07831	5e-05
Ccl5	20.9206	9.91413	-1.07737	5e-05
4930515G01Rik	0.500472	1.05576	1.07691	0.00835
Cbr2	678.242	1428.3	1.07442	5e-05
Fos	4.56306	9.58991	1.07152	5e-05
Sigirr	13.9246	29.2164	1.06915	5e-05
Msx1	23.5425	11.2218	-1.06896	5e-05
Taf9b	1.36384	0.650565	-1.06791	5e-05
Kazald1	10.5219	22.0343	1.06635	5e-05
Tinagl1	42.1222	88.2013	1.06622	5e-05
Gfi1	2.37903	1.13697	-1.06518	5e-05
Tbx18	2.839	1.3571	-1.06486	5e-05
Nap1l2	0.562721	1.17567	1.06299	0.00025
Pex11a	0.537231	1.12233	1.06288	0.02665
Stk17b	23.6067	11.3062	-1.06209	5e-05
Slc24a3	0.833408	1.73657	1.05914	5e-05
Cfap126	0.735301	1.53089	1.05797	0.00625
Ebf1	1.51196	3.14701	1.05756	5e-05
Figf	24.4123	11.73	-1.0574	5e-05
Stard8	3.33667	1.60414	-1.05661	5e-05
C3ar1	0.742279	1.54313	1.05582	5e-05
Map4k3	5.70105	2.74381	-1.05504	5e-05
Col8a1	14.8211	7.1352	-1.05462	5e-05
Myl4	5.21427	2.51255	-1.05332	5e-05
Apoe	16.3481	7.87835	-1.05316	5e-05
Samd10	2.47454	5.13063	1.05198	5e-05
Cracr2b	1.04298	2.16173	1.05148	0.0001
Cyth4	3.35226	1.61782	-1.05109	5e-05
Bhlhe40	47.8137	23.0888	-1.05023	5e-05
Tnni1	2.81229	1.35971	-1.04845	0.0004
Gipc2	1.733	3.58417	1.04837	5e-05
Rnf144b	0.616378	1.2747	1.04827	5e-05
Shroom3	1.29669	2.67721	1.0459	5e-05
Col4a6	0.897818	1.85282	1.04523	5e-05
Mir17hg	1.1976	0.580709	-1.04426	0.00025
S100a3	26.1746	53.9292	1.0429	5e-05
Hoga1	2.08881	4.30126	1.04208	5e-05
Rdh12	1.31501	2.70754	1.04191	5e-05
Sgms1	20.7605	10.0858	-1.04152	5e-05
Nox4	1.89359	3.89634	1.041	5e-05
Gprc5a	8.76683	18.0206	1.03952	5e-05
Stxbp3-ps	1.07337	0.522195	-1.03948	0.0212
Rad23a	88.2099	42.9162	-1.03942	5e-05
Ip6k3	1.14616	0.557768	-1.03907	0.00025
Hdac4	1.3944	0.678585	-1.03905	5e-05
Sdsl	4.06393	8.34658	1.03831	5e-05
Arhgdib	128.557	62.6204	-1.03771	5e-05
Hist1h2bg	1.81715	3.72416	1.03524	0.02655
Notch2	12.6295	6.1643	-1.03478	5e-05
Porcn	24.7006	12.0586	-1.03448	5e-05
Id1	404.499	827.804	1.03315	5e-05
Gja1	155.039	75.7631	-1.03307	5e-05
Zeb1	10.7809	5.26844	-1.03303	5e-05
BC051226	2.64569	5.41076	1.03219	0.00015
4921524J17Rik	19.4755	9.52634	-1.03166	5e-05
Akip1	7.39263	15.1015	1.03053	5e-05
Ankrd34a	2.73268	1.33881	-1.02936	5e-05
Hpse	21.1613	10.3925	-1.02589	5e-05
Pkp1	5.14951	2.52978	-1.02542	5e-05
Shc2	17.9527	8.82005	-1.02534	5e-05
Itgb3	5.73655	11.6582	1.02309	5e-05
Aebp1	196.867	96.9024	-1.02262	5e-05
Pqlc3	22.5745	45.8276	1.02153	5e-05
Stap2	13.1802	26.753	1.02133	5e-05
Icam5	0.758005	1.53856	1.0213	5e-05
Cdh24	4.13197	2.04194	-1.01689	5e-05
S100a16	400.818	810.905	1.01659	5e-05
Plk2	28.8499	14.268	-1.01578	5e-05
Sorcs2	1.48556	0.734958	-1.01527	5e-05
Inadl	1.34271	2.71181	1.01411	5e-05
Nfkbiz	17.1826	8.50813	-1.01404	5e-05
Tspan13	10.6955	5.29632	-1.01394	5e-05
Tm7sf2	15.945	32.1973	1.01384	5e-05
Dusp6	31.884	64.3606	1.01335	5e-05
Mef2a	16.167	8.01404	-1.01245	5e-05
Ldhb	8.36167	4.14973	-1.01077	5e-05
Aqp11	0.663963	1.33727	1.01012	0.00475
Lsp1	94.8238	190.859	1.00919	5e-05
Hacd3	77.1998	38.3631	-1.00888	5e-05
Tmem169	1.3388	0.666127	-1.00707	5e-05
Ankrd1	150.466	74.8658	-1.00706	5e-05
Inpp5j	12.8491	25.795	1.00543	5e-05
4732491K20Rik	0.735262	1.47566	1.00503	5e-05
Atf3	5.06155	2.52199	-1.00502	5e-05
Zdhhc25	0.81157	1.62506	1.00171	0.0015
Parm1	6.80351	13.6188	1.00125	5e-05
Chadl	1.75439	0.876941	-1.00042	0.02815
Lgr4	3.52488	7.04819	0.99968	5e-05
Rpl10	0.710596	1.4199	0.998687	0.027
Nudt4	175.526	87.8696	-0.998251	5e-05
Casc4	3.34625	1.67588	-0.997625	5e-05
Amdhd1	0.626685	1.25106	0.99734	0.00055
Mid2	0.968054	1.92976	0.995263	5e-05
Nme3	24.8243	49.4826	0.995165	0.0031
Nfil3	28.5517	14.3371	-0.993824	5e-05
Coro1a	0.614788	1.22394	0.993374	0.00235
Ifit1	2.00331	1.0071	-0.992183	5e-05
Khk	29.7934	59.2548	0.991941	5e-05
Ldb3	1.6573	3.29468	0.991304	5e-05
Sema5a	5.7697	2.90407	-0.990419	5e-05
Smc3	16.9348	8.52665	-0.989944	5e-05
Prcp	11.8939	23.6141	0.989435	5e-05
C920025E04Rik	3.68128	1.85693	-0.987293	5e-05
Dhcr24	26.7435	52.9649	0.985852	5e-05
Whrn	6.30846	3.1955	-0.981247	5e-05
Pros1	21.2474	10.7669	-0.980682	5e-05
Ada	6.19706	3.14264	-0.979609	5e-05
Zhx2	6.20219	3.14548	-0.979498	5e-05
Lmtk3	2.29144	4.51617	0.978846	5e-05
D16Ertd472e	2.38313	1.20945	-0.978512	5e-05
Hist1h1a	0.772326	1.52173	0.97843	0.0326
Adgrg6	6.23668	3.16568	-0.978262	5e-05
Snhg14	0.617372	1.21565	0.977519	0.00025
Hist1h3f	0.883886	1.73903	0.976347	0.00995
Ccl8	83.0352	42.2051	-0.976306	5e-05
Hes7	0.675832	1.32943	0.976068	0.0148
Gm19589	5.17498	2.63097	-0.975962	5e-05
Sbsn	78.377	39.9287	-0.973003	5e-05
Pde3b	5.1549	2.62635	-0.972887	5e-05
Fbln7	7.95943	4.05531	-0.972853	5e-05
Ppfia3	2.26541	4.4382	0.970203	5e-05
Fbln5	8.72868	4.45636	-0.969899	5e-05
Dctd	5.14018	2.62669	-0.968573	5e-05
Dhcr7	15.8854	31.0806	0.96831	5e-05
Ak5	0.900173	1.76115	0.968246	0.0258
Il2rg	1.48691	2.90801	0.967711	5e-05
Col1a2	247.125	126.387	-0.96739	5e-05
Pik3r1	10.439	5.34004	-0.967067	5e-05
Acpp	2.31548	1.18616	-0.965004	5e-05
Ncf4	4.70546	9.18073	0.964273	5e-05
Nsdhl	25.1596	49.0695	0.963718	5e-05
Svil	4.80377	2.46315	-0.963666	5e-05
Pdlim1	17.6052	9.02971	-0.963251	5e-05
Fam69b	7.01973	13.6861	0.963228	5e-05
Cnrip1	2.69024	5.243	0.96266	5e-05
Hivep2	3.34147	1.71518	-0.962124	5e-05
Cpq	44.6298	22.9209	-0.961345	5e-05
Tmem86a	68.814	35.3732	-0.960046	5e-05
Ephx4	1.75429	3.40286	0.955861	0.00015
Tcf7	8.10738	4.1875	-0.953147	5e-05
Nipsnap1	5.04954	9.77363	0.952741	5e-05
Zdhhc2	2.09	4.04419	0.952347	5e-05
Tmem191c	1.07671	2.08154	0.951022	0.0007
Nrg1	11.1001	5.74426	-0.950382	5e-05
Vamp5	29.3442	56.687	0.949943	5e-05
Tspan9	51.1945	26.5099	-0.949459	5e-05
Farsa	76.6869	39.7231	-0.949002	5e-05
Fam26e	1.01244	0.524697	-0.94828	0.00545
Prss23	17.7207	34.1805	0.947732	5e-05
Epdr1	28.8839	14.9776	-0.947463	5e-05
Cyp46a1	1.51477	2.91983	0.946784	5e-05
Foxq1	25.9848	50.0702	0.946283	5e-05
Faah	1.49715	0.777445	-0.94541	5e-05
Fdps	68.4809	131.859	0.945225	5e-05
Decr2	8.43211	16.2282	0.944534	5e-05
Cd14	52.7215	27.4061	-0.943896	5e-05
Cml1	1.17353	2.25641	0.943177	0.00315
Rassf7	11.4959	22.0881	0.942154	5e-05
Platr14	6.28192	12.0677	0.941878	0.0001
Gm15097	3.18873	6.11727	0.939909	5e-05
Spata5l1	2.30532	1.20173	-0.939847	0.0009
Slc41a3	6.55177	3.4197	-0.938015	5e-05
Ppic	151.416	79.0685	-0.937338	5e-05
Lgr6	1.31939	2.52109	0.934177	5e-05
Tnfsf9	28.6885	15.0162	-0.93395	5e-05
Acsf2	1.49626	2.85858	0.933938	5e-05
Net1	41.7909	21.8869	-0.933121	5e-05
Asb5	46.1904	24.198	-0.932708	5e-05
Epb4.1	3.68143	7.02191	0.931598	5e-05
Erap1	2.07076	1.0857	-0.931533	5e-05
Cryl1	5.42728	10.3435	0.93043	5e-05
Irx5	10.0841	5.29259	-0.930038	5e-05
Tsku	16.1175	8.46016	-0.929873	5e-05
Ptger4	2.00864	3.82657	0.929831	5e-05
Hist1h2ak	2.2254	4.23469	0.928189	0.0124
6330416G13Rik	6.76064	3.55433	-0.927584	5e-05
Ly6c1	304.399	578.152	0.925483	5e-05
Cdc42ep5	91.3262	173.425	0.925209	5e-05
Acadm	111.128	211.014	0.925123	5e-05
Naalad2	5.5402	2.91803	-0.924946	5e-05
Smarca5-ps	2.32589	1.22524	-0.924711	5e-05
Ttll11	1.03936	0.547701	-0.924237	0.0001
Atp2b4	7.05732	3.71929	-0.924093	5e-05
Plcl2	8.94177	4.71885	-0.922125	5e-05
Lrrk2	2.80475	1.4803	-0.92198	5e-05
Mocos	1.45862	0.770734	-0.920303	0.0001
Gas1	267.419	141.33	-0.920039	5e-05
Wdr83os	257.122	135.929	-0.919602	5e-05
Dhrs3	38.7936	73.3786	0.919539	5e-05
Unc119	81.6241	154.134	0.91712	5e-05
Tmem184a	1.17585	2.21887	0.916115	0.0003
Gatsl2	4.97388	2.63627	-0.915876	5e-05
5830473C10Rik	1.24111	2.34061	0.915254	5e-05
Batf3	2.02659	1.07578	-0.913671	0.024
P2ry2	3.39132	1.80046	-0.913484	5e-05
Hist1h1b	1.66021	0.881502	-0.913334	0.0263
Apol10b	1.24924	0.664562	-0.910577	0.00145
Asf1b	59.191	31.5167	-0.909258	5e-05
Fosl2	35.1462	18.7349	-0.907638	5e-05
Ltbp4	13.0955	24.5573	0.907082	5e-05
Plat	24.1502	12.88	-0.906907	5e-05
Casp12	17.1063	9.12833	-0.906105	5e-05
Parp12	6.5911	3.51986	-0.905003	5e-05
Nipal3	0.746348	1.39646	0.903856	5e-05
1190005I06Rik	24.9141	13.319	-0.90347	0.0113
Map3k8	1.1365	0.607648	-0.903297	0.00085
Scn1b	35.4572	18.9616	-0.902997	5e-05
Disp1	14.8524	7.96175	-0.899541	5e-05
Asna1	177.236	95.0845	-0.898392	5e-05
Bbc3	8.64575	16.0954	0.896589	5e-05
Nfia	0.98873	1.83943	0.895613	5e-05
Tmem8	4.06927	7.56757	0.89506	5e-05
Ndrg4	9.25802	4.98571	-0.892905	5e-05
Gata2	7.71386	4.15532	-0.892491	5e-05
Sema3a	4.35218	8.07535	0.891788	5e-05
Prl2c3	95.3833	176.925	0.891332	5e-05
Hacl1	5.68467	10.54	0.890731	5e-05
Isg20	34.843	64.5823	0.890268	5e-05
Alpl	1.43538	0.774488	-0.89012	0.0003
Spa17	5.94739	11.0017	0.887392	5e-05
Sgms2	4.01283	7.41769	0.886349	5e-05
Cln3	5.63316	3.04749	-0.886324	5e-05
Armcx6	0.932214	1.72247	0.885745	0.00025
Aqp1	69.094	127.624	0.885267	5e-05
Gm6644	36.831	19.9446	-0.88492	5e-05
Spata2l	1.44967	2.67477	0.883689	0.00545
Rps13	2.03102	3.747	0.883534	0.01275
Mgp	312.578	169.48	-0.8831	5e-05
Slc16a13	19.1405	35.2954	0.88285	5e-05
Aif1l	26.7823	14.5332	-0.881922	5e-05
Abca5	1.74756	3.21921	0.881368	5e-05
Rgs10	108.742	200.201	0.880544	5e-05
1700026L06Rik	1.68529	3.10224	0.880315	0.01135
Slc1a3	5.4654	2.96993	-0.879899	5e-05
Lrrc73	10.0625	5.47023	-0.87931	5e-05
AI429214	4.63113	8.5083	0.877507	5e-05
Gadd45g	328.881	179.024	-0.877415	5e-05
Plekhs1	1.25928	2.30928	0.874838	5e-05
Aim1	17.0748	31.3093	0.874721	5e-05
Fam210b	9.46696	17.3559	0.87445	5e-05
Epb4.1l4a	8.08899	4.41531	-0.873445	5e-05
Klhl30	11.5513	6.30523	-0.873441	5e-05
Ciapin1	26.5622	14.5063	-0.872693	5e-05
Kcnf1	1.05961	0.578993	-0.87192	5e-05
Acat2	36.4938	66.7634	0.871407	5e-05
Mreg	4.20967	2.30727	-0.867523	5e-05
Ly6f	1.24444	2.27022	0.867334	0.00845
Has1	9.88362	5.41836	-0.867182	5e-05
Rgs3	2.55247	1.39979	-0.866679	5e-05
Ptp4a1	7.20971	3.95892	-0.864834	5e-05
Calml4	5.56054	10.1252	0.864652	0.02615
Tmem238	24.881	45.3041	0.864599	5e-05
Eif3f	375.132	682.781	0.864025	5e-05
Dpf1	2.8589	5.20175	0.863535	5e-05
Tmem181b-ps	1.53138	0.841958	-0.863012	5e-05
Cd40	3.07198	5.58729	0.86298	5e-05
Fmn1	2.47022	4.49144	0.862537	5e-05
Pmvk	74.9352	136.224	0.862265	5e-05
AW112010	3.1299	1.72223	-0.861842	0.0076
Chst11	12.6989	6.9913	-0.861069	5e-05
Rnft2	0.699359	1.27008	0.860816	5e-05
Dmtn	0.541654	0.983402	0.860409	0.00025
Reck	1.00076	1.81553	0.859296	5e-05
Ccdc130	17.0186	9.38883	-0.858095	5e-05
Coro2b	12.895	23.3628	0.857402	5e-05
Msmo1	59.4549	107.717	0.857376	5e-05
Gm2560	5.39913	9.7795	0.857034	5e-05
Rab26os	51.9241	28.6688	-0.856922	0.0024
Dll1	0.673819	1.21971	0.8561	0.00015
Diras2	1.11392	2.01608	0.855905	5e-05
Cd34	118.566	214.535	0.855525	5e-05
Cyb5r2	3.10816	5.62332	0.85536	5e-05
Plscr2	9.44957	5.22437	-0.85499	5e-05
Tcf4	13.756	7.6053	-0.854986	5e-05
Bmp4	117.577	212.454	0.853549	5e-05
Cyld	6.80713	3.77408	-0.850921	5e-05
Acss2	7.71825	13.907	0.849463	5e-05
Hoxc13	11.8813	21.3989	0.848837	5e-05
Sdpr	20.6614	11.4821	-0.847553	5e-05
Lpin3	10.0911	5.60899	-0.847275	5e-05
Ftl1	2748.93	4944.06	0.846823	5e-05
Mtx3	2.07605	1.15512	-0.845798	5e-05
Nphp4	1.23896	0.689595	-0.845311	5e-05
Tnfrsf25	1.9009	1.05988	-0.842791	0.0012
Col4a2	24.9145	44.6814	0.842691	5e-05
Chst1	73.7528	132.243	0.842423	5e-05
Serpinb1a	27.1736	15.1578	-0.84214	5e-05
Csgalnact1	6.71178	12.021	0.840784	5e-05
Nup93	35.1684	19.642	-0.840338	5e-05
Cmbl	47.4948	84.938	0.838639	5e-05
Pmm1	113.717	203.269	0.837943	5e-05
Cntnap1	2.86146	5.113	0.837417	5e-05
Nes	93.0992	52.136	-0.83649	5e-05
Wnt10b	2.06319	1.15659	-0.835004	0.0003
Rassf9	1.70403	3.03743	0.833901	5e-05
Spdya	0.767074	1.36671	0.83327	0.04865
Tasp1	7.04968	3.95867	-0.832542	5e-05
Snrpn	7.09264	12.63	0.832459	5e-05
Rhobtb3	4.59135	2.58058	-0.831224	5e-05
Lpin1	1.47282	2.61956	0.830748	5e-05
Gadd45b	37.1372	20.8833	-0.830517	5e-05
Zfp330	30.0213	16.8886	-0.829931	5e-05
Igtp	2.88173	1.62198	-0.829183	0.00015
Bcl7a	3.16104	1.77964	-0.828811	5e-05
Fads3	66.4226	117.976	0.828751	5e-05
Dram1	8.62751	4.85854	-0.828419	5e-05
Nuak1	2.39076	1.34684	-0.827896	5e-05
Arap3	1.39358	2.47319	0.82758	5e-05
Adhfe1	0.709198	1.25779	0.826636	0.00065
2810403D21Rik	1.26312	0.712634	-0.825762	0.03375
Pogk	1.93121	1.09099	-0.823858	5e-05
P2rx5	1.44708	0.817513	-0.823829	0.001
Cisd3	129.876	229.806	0.823276	5e-05
Gdnf	8.72021	4.93004	-0.822764	5e-05
Hist3h2a	18.5541	32.8129	0.822524	5e-05
E030030I06Rik	4.9718	8.7778	0.820092	5e-05
Tspan32	1.78804	3.1564	0.819899	5e-05
Fbxo32	1.31409	0.744823	-0.819098	5e-05
Gtf2ird1	9.20545	5.21892	-0.818736	5e-05
Znhit6	25.009	14.1944	-0.817126	5e-05
9530053A07Rik	1.32321	0.751191	-0.816795	5e-05
Slc25a27	3.47448	1.97325	-0.816224	5e-05
Twist2	78.3738	137.955	0.815752	5e-05
Zfp52	10.1716	5.78157	-0.815012	5e-05
Fgfbp3	1.89489	3.33292	0.814676	5e-05
Tex26	0.975715	1.716	0.814516	0.01365
Tmem64	5.41547	9.51779	0.813539	5e-05
Dbndd1	1.34396	0.76484	-0.813259	0.0082
Ivns1abp	33.0171	18.7915	-0.813131	5e-05
Tgm5	2.85789	5.01946	0.812583	5e-05
Cyp1a1	4.43019	2.52423	-0.811523	5e-05
Iffo2	12.5477	7.15327	-0.810753	5e-05
Car5b	24.6621	14.0647	-0.810222	5e-05
Tesk2	3.16717	5.55306	0.810089	0.0001
H2-K1	46.6256	81.7463	0.81003	5e-05
2210011C24Rik	0.721064	1.26417	0.809995	0.0448
Fdft1	40.7386	71.3619	0.80876	0.046
2210406O10Rik	1.12676	0.643539	-0.808083	0.03975
Maml2	4.04262	7.0771	0.807868	5e-05
BC028528	21.5608	37.7421	0.807764	0.0017
Wnt9a	2.30535	1.3172	-0.807516	5e-05
Elovl6	6.77064	11.8484	0.807333	5e-05
C1ra	71.279	40.7369	-0.807142	5e-05
Mustn1	90.1	51.5076	-0.806742	5e-05
Arsj	6.43294	11.2524	0.806677	5e-05
Tkt	62.5336	109.316	0.805796	5e-05
Hfe	7.78907	4.4577	-0.805152	5e-05
Hist1h4k	3.81148	6.65254	0.803553	0.0345
Ndrg1	92.0386	52.7326	-0.803543	5e-05
Adcy9	2.8467	1.63367	-0.801171	5e-05
Capn5	13.3534	23.2328	0.798952	5e-05
Dlc1	1.89383	3.29351	0.798322	5e-05
Phex	0.762096	1.32532	0.7983	5e-05
Nsd1	2.37182	1.36422	-0.797916	5e-05
Rbl2	5.46143	3.14322	-0.797033	5e-05
Gm20257	2.72909	1.57081	-0.796913	0.00745
Gpr39	10.7862	18.7232	0.79564	5e-05
Spred2	1.6427	0.947124	-0.794444	5e-05
Stxbp2	12.8298	22.2495	0.794275	5e-05
Cyp2j6	2.79489	4.84685	0.794255	5e-05
Dnaja2	76.2563	43.977	-0.794107	5e-05
Smarca5	10.7845	6.22395	-0.79306	5e-05
Orm3	2.4289	4.20774	0.792739	0.00395
Zfp36	19.4934	33.7576	0.792226	5e-05
Gsdmd	64.9935	37.5829	-0.790221	5e-05
Fam53b	4.31921	2.49842	-0.78975	5e-05
Ogfod3	26.7792	15.4969	-0.789129	0.00085
Orc6	72.1515	41.7645	-0.788751	5e-05
Abcc1	26.2579	15.2029	-0.788409	5e-05
Dancr	8.69673	5.03526	-0.788407	5e-05
Erbb2ip	8.82923	5.11255	-0.788245	5e-05
Rnf19b	27.4961	15.9216	-0.788244	5e-05
Slc30a4	22.7006	39.174	0.787164	5e-05
Phkb	7.91244	4.58512	-0.787162	5e-05
Zfpm1	18.8931	32.592	0.786662	5e-05
Nr4a1	20.7833	12.0593	-0.785277	5e-05
Ido2	0.533415	0.919224	0.785158	0.00215
Mmp28	3.56358	2.06873	-0.784581	5e-05
Traf1	1.12525	0.653575	-0.78382	0.0031
Jak1	20.5169	35.3195	0.783651	5e-05
Lsm6	21.2354	12.3357	-0.78363	5e-05
Entpd6	6.4215	11.0478	0.782777	5e-05
Lipe	6.71564	11.5494	0.78222	5e-05
Adamts1	1.16314	0.676743	-0.781338	5e-05
Sh3tc1	0.511692	0.879387	0.781223	0.0003
Hmgcs1	26.4444	45.4323	0.780755	5e-05
Aldh4a1	4.93627	2.87394	-0.780391	5e-05
Itga11	1.0401	0.605709	-0.780025	0.0001
Zc2hc1c	1.38785	2.38279	0.779799	5e-05
Dhx32	11.9283	20.4721	0.779274	5e-05
Hoxa1	1.87285	1.09126	-0.77924	0.0004
Kifc2	1.48952	2.55529	0.778641	5e-05
Syngr1	15.4549	26.5101	0.778476	5e-05
F11r	13.1561	22.5657	0.778398	5e-05
Ier5l	107.588	62.728	-0.778329	5e-05
B4galnt4	2.37442	1.3853	-0.777379	5e-05
Klra2	1.83973	1.07351	-0.777156	0.00105
Echdc2	16.8279	9.83038	-0.77554	5e-05
Dnajb4	22.1357	37.8618	0.774367	5e-05
Tmem200a	1.93151	1.12939	-0.774186	5e-05
Mpp1	39.6863	67.8556	0.773826	5e-05
S100a6	5896.34	10081.5	0.773813	5e-05
H1f0	282.281	482.631	0.773791	5e-05
Hist1h4i	31.1428	53.2298	0.773336	5e-05
Itfg1	35.9155	21.0199	-0.772854	5e-05
Cnih2	8.17544	13.9655	0.772503	0.01885
Med13l	3.38604	1.98334	-0.771667	5e-05
Peg10	20.6987	35.3359	0.771595	5e-05
Lgals3bp	98.0624	167.407	0.771592	5e-05
Gbx1	0.993931	1.69538	0.770393	0.00425
Txnip	46.623	79.5222	0.770316	5e-05
Gfod1	1.70437	0.999416	-0.770079	5e-05
Dpep2	1.2126	0.711061	-0.770063	0.01335
Serpina11	2.97897	5.07841	0.769565	5e-05
Galnt7	4.03727	2.36853	-0.76939	5e-05
Mndal	3.3196	5.6564	0.768874	5e-05
Pdgfrl	20.6293	12.107	-0.768857	5e-05
Ccdc74a	1.84663	3.14484	0.768097	0.0011
Bpnt1	11.249	6.6059	-0.767972	5e-05
C1rb	7.20303	4.23065	-0.767726	5e-05
1700012B09Rik	55.73	32.7338	-0.767676	5e-05
Chst3	1.04941	0.617432	-0.765228	5e-05
Olfm1	45.4382	26.7458	-0.764592	5e-05
Cttnbp2nl	5.67484	3.34139	-0.764132	5e-05
Dqx1	0.743831	1.2625	0.763239	0.0006
Gldc	1.59106	0.937852	-0.762559	0.00015
2900041M22Rik	1.12716	1.91222	0.762554	0.0059
Vcan	43.2677	25.5115	-0.762144	5e-05
Wdr36	24.3343	14.3488	-0.762061	5e-05
Mlf1	1.54525	2.62019	0.761833	0.00385
Atg16l2	10.2643	17.3967	0.761177	5e-05
N4bp1	17.2011	10.1489	-0.761174	5e-05
Ptprg	2.01218	1.18743	-0.760917	5e-05
Tpmt	4.59908	7.78938	0.760165	5e-05
Mss51	0.656252	1.11144	0.760113	0.00805
Arhgap29	0.632349	1.07076	0.759836	0.00015
Serpinb9b	12.3469	7.2952	-0.75913	5e-05
Dlx3	9.78303	5.78099	-0.758964	5e-05
Gm14403	2.17085	3.67104	0.757931	5e-05
Lonp2	44.0895	26.09	-0.756938	5e-05
Sik1	6.01283	3.55932	-0.756444	5e-05
Sox4	2.52423	1.49427	-0.756406	5e-05
Dnajb1	34.2481	20.2739	-0.7564	5e-05
Serinc2	25.2413	14.9508	-0.755563	5e-05
Tmem123	34.7032	20.5588	-0.755314	5e-05
Rmdn2	1.34363	0.796373	-0.754615	0.00525
9330133O14Rik	0.789468	1.33159	0.754199	0.00045
Snhg4	16.1771	9.5933	-0.753851	5e-05
Arhgap22	27.776	46.8203	0.753297	5e-05
Ngf	20.7509	34.9742	0.753116	5e-05
Prkag2	3.04441	1.80668	-0.752822	5e-05
Bmper	37.4312	22.2247	-0.75208	5e-05
Ngfrap1	277.087	466.105	0.750316	5e-05
Ccl2	283.862	477.428	0.750094	5e-05
1700023F06Rik	1.99753	3.35772	0.749261	0.0012
Cdk18	28.2599	47.4974	0.749093	5e-05
Mfap3l	1.48309	2.49212	0.748765	5e-05
Sepp1	131.906	221.55	0.748126	5e-05
Adgrg1	2.52631	1.50416	-0.748078	5e-05
Slc27a3	2.04969	1.22121	-0.74709	0.0007
Sema4c	7.22517	4.30581	-0.746748	5e-05
Slc29a1	238.159	399.599	0.746632	5e-05
Osbp2	4.32806	2.58044	-0.746105	5e-05
Scg5	1.02929	1.72635	0.746072	0.0117
Zfp658	2.1939	1.30849	-0.745592	5e-05
Nmnat2	7.20341	4.29643	-0.745542	5e-05
Brdt	2.64806	4.43423	0.743746	5e-05
Tubb4a	1.17779	1.97114	0.742952	0.0004
S100a1	310.686	519.59	0.741916	5e-05
Slc25a45	10.1012	16.8739	0.740265	5e-05
Cabp1	4.5267	7.56106	0.740128	5e-05
M1ap	2.10783	3.5203	0.73994	5e-05
Calr	1989.56	1191.51	-0.739651	5e-05
Kcnh2	6.42055	10.7199	0.739517	5e-05
Nudt17	9.29751	15.5163	0.738865	0.0065
Cdh13	8.09847	4.85352	-0.738617	5e-05
Dmrt2	1.43031	2.38565	0.738056	0.00015
Des	405.992	676.594	0.736841	5e-05
Ap1g2	5.63396	9.38672	0.736472	5e-05
Plekhg6	1.08332	1.80484	0.736418	0.00025
Tbc1d4	0.964988	1.60637	0.735221	5e-05
Morc4	2.53851	4.22267	0.734171	5e-05
Luzp4	2.41174	4.01094	0.733863	5e-05
Lhpp	5.53923	3.33128	-0.733608	5e-05
Gstm1	266.461	442.684	0.732351	5e-05
Azin2	31.0493	18.6967	-0.73178	5e-05
Eya1	3.70088	2.23088	-0.730257	5e-05
Cd59a	4.65612	7.71807	0.72911	5e-05
Guca1a	3.75826	6.2284	0.728795	0.0009
Gypc	32.6092	19.6791	-0.728614	5e-05
Celf4	2.53595	1.53043	-0.728589	5e-05
Ggps1	3.94807	2.38284	-0.728467	5e-05
Vps35	44.9115	27.1085	-0.728343	5e-05
Rasa1	7.13693	4.3088	-0.728018	5e-05
Ptpn22	15.2663	9.22069	-0.727403	5e-05
Pelo	19.4772	11.7744	-0.726132	5e-05
Rnf2	25.2736	41.7991	0.725842	5e-05
Cd55	0.637646	1.05432	0.725484	0.0053
4930523C07Rik	2.38979	3.94964	0.724837	5e-05
Myo10	17.712	10.7191	-0.724539	5e-05
Gchfr	271.277	448.162	0.724254	5e-05
Nudt21	10.1722	6.15798	-0.724097	5e-05
Golm1	5.04119	8.32713	0.724055	5e-05
Ankrd37	8.27053	13.6613	0.724046	0.03305
Acot2	3.11358	1.88531	-0.723772	0.0001
Kcnk2	4.65272	2.81742	-0.7237	5e-05
Fat1	5.27688	3.19609	-0.723378	5e-05
H1fx	189.604	313.043	0.723374	5e-05
Zfp319	4.78278	2.89736	-0.723111	5e-05
0610011F06Rik	51.28	84.6119	0.722465	5e-05
Hr	4.24375	6.99925	0.721861	5e-05
Tmem134	130.037	214.439	0.721642	5e-05
Slc12a7	11.4619	18.8992	0.721475	5e-05
Nkx2-5	17.5336	28.9052	0.721211	5e-05
Anapc10	11.4468	6.94843	-0.720184	5e-05
Ctsf	2.75264	1.67106	-0.72005	0.0002
Hoxc11	11.2716	18.5559	0.719177	5e-05
Dhrs9	0.902613	1.48409	0.717403	0.0006
Tmem2	4.28213	2.60715	-0.715856	5e-05
Pla2g15	14.3294	8.74057	-0.713178	5e-05
Adipor2	25.5159	41.8163	0.712668	5e-05
Vav2	1.09569	0.668636	-0.712545	0.00065
Garnl3	1.40987	2.30995	0.712292	0.0001
Pnpla2	27.0356	44.2883	0.712065	5e-05
Ccdc28b	12.4498	20.3887	0.711653	5e-05
Emc9	38.5492	63.1121	0.711214	0.00835
Catip	1.40992	0.861502	-0.710684	0.0037
Pla1a	34.6113	21.1499	-0.710596	5e-05
Fam192a	46.5962	28.4926	-0.709624	5e-05
Crim1	14.5279	8.88935	-0.708673	5e-05
Btbd17	0.505008	0.825282	0.708581	0.0167
Cyb5a	296.769	484.861	0.708229	5e-05
Galk2	46.1563	75.3933	0.707909	0.0004
C330013J21Rik	1.10365	1.80218	0.707462	0.04635
Pde5a	8.56855	5.24904	-0.706998	5e-05
A430033K04Rik	1.89831	3.09618	0.705772	5e-05
Fancc	7.28359	4.46625	-0.705587	0.0188
Gadd45gip1	120.095	73.6602	-0.705222	0.0009
Shroom1	4.5543	2.79414	-0.704826	5e-05
Bpgm	53.0907	32.5821	-0.704381	5e-05
Lpcat1	1.95383	1.19939	-0.704007	0.0041
Mrgprf	49.8093	30.5806	-0.7038	5e-05
Rdh5	23.1104	14.1931	-0.703352	5e-05
Chic1	1.08569	1.7671	0.702771	5e-05
Obsl1	2.6886	4.37155	0.70129	5e-05
Meis3	11.4113	18.5464	0.70067	5e-05
Gdf11	2.68021	1.64947	-0.70035	0.0006
Lpl	6.07883	9.87687	0.700259	5e-05
Ralgds	13.7591	22.3531	0.700091	5e-05
Tlcd1	24.7828	40.2561	0.699867	5e-05
Klhl22	27.9889	45.4273	0.698704	5e-05
Rictor	3.01694	1.85885	-0.698678	5e-05
Ank	77.1722	125.231	0.698442	5e-05
Pkdcc	3.79461	2.34	-0.697445	5e-05
Kifc3	18.7458	11.5612	-0.697275	5e-05
Rgma	10.2896	6.34619	-0.697222	5e-05
Il1rap	1.59742	0.985472	-0.696856	0.00055
Zscan2	2.95074	4.78259	0.696716	5e-05
Ifit2	4.8302	2.98019	-0.69668	5e-05
Hyou1	40.8586	25.2149	-0.696364	5e-05
Gipc1	161.806	100.004	-0.694205	5e-05
Pfn2	18.4366	11.3954	-0.694127	5e-05
Zfp82	1.57124	2.5417	0.693893	0.00045
Pus7l	4.47046	2.76513	-0.693078	5e-05
Rab11fip2	1.47808	0.914879	-0.692072	0.00015
Lyar	98.4314	60.9284	-0.692005	5e-05
Me3	0.881015	1.42306	0.691756	0.00015
Pcyox1	14.5852	23.5551	0.691532	5e-05
A930004D18Rik	2.77601	4.48241	0.691262	5e-05
Atp11a	6.79117	4.20609	-0.691181	5e-05
Zfp429	1.05842	1.7089	0.69116	0.00325
Nipsnap3b	17.3128	10.7283	-0.690421	5e-05
Wdr83	51.282	31.8031	-0.689285	5e-05
Loxl3	32.4814	52.3574	0.688782	0.00085
Pde4b	6.32978	3.92954	-0.687796	5e-05
Fah	82.5502	132.932	0.687348	5e-05
Vegfb	82.6173	133	0.68691	5e-05
2210018M11Rik	1.98404	3.19364	0.686758	5e-05
Gstt3	11.4758	18.4554	0.685451	5e-05
B3galnt2	6.53399	4.06345	-0.685259	0.00025
Pold4	311.357	500.537	0.684906	5e-05
Mmp19	21.7469	13.5334	-0.684282	0.0001
Foxf2	19.2463	30.8958	0.682831	5e-05
Cd44	68.3368	109.681	0.682586	5e-05
Cyp26b1	0.687007	1.10193	0.681638	0.00065
Cnot1	4.40629	2.74751	-0.681436	5e-05
Gng11	5.58729	8.96028	0.681394	0.0004
Plekhh2	5.13908	8.24126	0.681354	5e-05
Rps6ka2	6.84528	10.9743	0.680953	5e-05
D5Ertd605e	9.88497	15.846	0.680806	5e-05
B630019K06Rik	5.09695	8.16941	0.680599	5e-05
Rdh11	15.6784	25.1292	0.680585	5e-05
Cdh18	1.72926	2.77155	0.680533	0.00015
Mfsd2a	1.49063	0.930226	-0.680272	0.0045
Arl2bp	64.0777	39.9943	-0.680028	5e-05
Adrb2	13.3302	8.32014	-0.680023	5e-05
Fads1	51.0937	81.8397	0.679655	5e-05
Bst2	52.5305	32.8031	-0.679321	5e-05
Prr22	1.70559	1.06581	-0.678317	0.01455
Skap2	28.5683	17.8563	-0.677983	5e-05
Lhfp	55.2225	34.518	-0.677905	5e-05
Tbce	21.1672	13.2319	-0.677804	5e-05
Med14	3.61242	5.77872	0.677786	5e-05
Hes6	110.018	68.7784	-0.677717	5e-05
Slc23a2	7.54266	4.71629	-0.677422	5e-05
Myh10	5.58351	8.92837	0.677225	5e-05
Tmem218	11.2853	18.0282	0.675812	5e-05
Tmem220	1.96398	3.13734	0.67576	0.001
Slc25a20	13.448	21.4782	0.675479	5e-05
Slc39a14	17.5058	10.961	-0.675451	5e-05
1190002N15Rik	13.4547	8.42475	-0.675407	5e-05
Foxl1	2.04551	1.28096	-0.675235	0.00015
Sgsm1	5.5898	3.50179	-0.674702	5e-05
Ccdc85b	82.3698	131.482	0.674683	0.00015
Msi2	5.63329	3.52958	-0.674482	5e-05
Uap1l1	80.6033	128.537	0.673269	5e-05
Inca1	2.4641	3.929	0.673101	0.00215
Sesn3	4.80254	3.01306	-0.672567	5e-05
Zfp697	1.66878	1.04716	-0.672311	5e-05
Phactr4	8.46989	5.31489	-0.672302	5e-05
Trim44	5.11349	3.2094	-0.672005	5e-05
2610318N02Rik	2.60461	4.14862	0.671564	0.00075
Pdk4	3.12272	4.97339	0.671424	5e-05
4933431E20Rik	1.58733	2.52804	0.671417	0.0301
Fosb	0.639072	1.01781	0.671417	0.00165
Plekha4	2.84412	4.52708	0.670596	5e-05
Mutyh	2.97342	4.73169	0.670232	0.00015
Susd6	20.9167	13.1453	-0.670114	5e-05
Gimap9	4.39134	2.7603	-0.669838	0.00035
Zfp955b	1.47843	2.35034	0.668802	5e-05
Lims2	11.956	7.52105	-0.668729	5e-05
Chd7	1.67963	1.05674	-0.668518	5e-05
Sms	7.83523	12.4516	0.668282	5e-05
Pcnxl4	4.14148	6.5798	0.667897	5e-05
Bik	2.40952	3.82636	0.667228	0.00575
Slc46a3	0.953899	1.51478	0.667197	0.00335
E2f7	4.31566	2.71819	-0.666933	5e-05
Farp1	18.8873	29.9822	0.666689	5e-05
Cgref1	8.87533	5.59152	-0.66656	5e-05
Chst15	4.8683	7.72659	0.666412	5e-05
Slc4a7	6.39128	4.02704	-0.666384	5e-05
Coa3	139.459	221.331	0.666366	5e-05
Fth1	10037.7	15922.7	0.665662	0.0125
Inha	4.99803	7.92671	0.665364	5e-05
Aipl1	0.709991	1.12599	0.665327	0.03265
Endod1	4.43637	2.79829	-0.664834	5e-05
Hs6st1	22.5145	35.6913	0.664719	5e-05
Rtkn2	4.79801	7.60359	0.664245	5e-05
Pgf	45.0086	71.3025	0.66375	5e-05
Hemk1	8.58778	13.5963	0.662852	5e-05
Osmr	31.4737	19.8988	-0.661469	5e-05
Ezr	52.5425	83.0561	0.660602	5e-05
Ccdc92	11.5017	18.1799	0.660501	5e-05
Lurap1	3.0854	4.8768	0.660479	0.00035
Prkcdbp	561.943	888.211	0.660477	5e-05
Esr1	2.59956	1.64473	-0.660415	5e-05
Plxnd1	12.6787	20.033	0.659972	5e-05
Pxmp4	11.6019	18.3273	0.659628	5e-05
Vmac	10.6629	16.8433	0.659573	5e-05
Ksr1	0.96647	0.611861	-0.65952	0.00275
Ppp3ca	98.9709	156.273	0.658996	5e-05
Armc6	17.8283	11.2927	-0.658786	5e-05
Idh1	130.474	205.935	0.658422	5e-05
Gm166	3.82275	6.02938	0.6574	0.005
2310036O22Rik	620.361	393.358	-0.657267	5e-05
Ccdc60	6.68292	10.5339	0.656483	5e-05
Pdlim5	24.2497	38.2159	0.656207	5e-05
Lat2	1.13427	0.719757	-0.656182	0.0249
Lcmt1	30.3273	47.7891	0.656061	5e-05
Rgmb	3.81861	6.01685	0.655958	5e-05
Rras	182.694	287.863	0.655951	5e-05
Gm14139	1.68415	2.65316	0.655696	0.00165
Mgat3	12.0782	19.0213	0.655206	5e-05
Maff	38.9663	24.7436	-0.65517	5e-05
Cnksr3	7.49962	4.76346	-0.654808	5e-05
Angptl2	67.6938	106.537	0.654262	5e-05
Scd1	69.2745	109.021	0.654211	5e-05
Itga3	55.7643	87.6829	0.652953	5e-05
Htra3	36.4561	57.3046	0.652488	5e-05
4930447F24Rik	6.5788	10.3335	0.651434	0.0002
Trim62	0.918535	1.44267	0.651334	0.00105
P2rx4	30.3771	19.3423	-0.651221	5e-05
Acta2	655.543	417.515	-0.650863	5e-05
Adprh	94.433	60.1481	-0.650773	5e-05
Evc2	6.85776	4.36829	-0.650668	5e-05
Tgm2	20.3817	31.9966	0.650643	5e-05
Mtm1	1.63233	2.56233	0.650522	5e-05
Nos3	0.588819	0.924189	0.650364	0.0155
1700003F12Rik	23.5901	37.0205	0.650145	5e-05
Setd6	18.342	11.6996	-0.648685	5e-05
H2-T9	12.4024	19.4416	0.648524	0.0001
Snta1	50.4827	32.2112	-0.648224	5e-05
Gstm5	93.1327	145.912	0.647736	5e-05
Tead3	21.6302	13.8078	-0.647556	5e-05
Acyp1	44.1057	69.0901	0.647514	5e-05
Dennd2a	6.76864	4.32216	-0.647115	5e-05
Pard3	2.96247	1.89172	-0.647104	5e-05
Slc11a2	27.0949	17.3113	-0.646307	5e-05
Susd1	0.997305	1.56092	0.646286	0.0009
Rab11fip5	23.1913	14.8191	-0.646125	5e-05
Ulk4	2.21011	3.45853	0.646037	5e-05
Hint2	45.2461	70.7915	0.645782	5e-05
Dixdc1	2.88135	1.84192	-0.645535	5e-05
Runx3	9.93227	6.35156	-0.645014	5e-05
Lpcat4	38.9662	60.8975	0.64416	5e-05
Irgm2	0.812683	0.520064	-0.644004	0.0072
Hist1h1c	55.4251	86.6062	0.643931	5e-05
Ajuba	17.4401	11.1614	-0.643892	5e-05
Aen	8.35683	5.34873	-0.643761	5e-05
Lrp6	7.4859	11.6932	0.643423	5e-05
Apol9a	69.2008	107.995	0.6421	5e-05
Tgfbr3l	2.89646	1.85654	-0.641677	0.0115
Slc44a2	64.5467	41.373	-0.641656	5e-05
Fam98c	18.5245	28.8985	0.641558	5e-05
Ccl9	7.22632	11.2726	0.641493	5e-05
Mfsd3	9.48593	14.7972	0.641461	0.00025
Oxr1	30.732	47.9371	0.641401	5e-05
Coro6	1.9061	2.97216	0.640889	0.0049
Ipo7	2.78388	1.78541	-0.640844	5e-05
Gm14420	2.52185	3.9311	0.640448	5e-05
Fahd2a	11.499	17.8964	0.638167	5e-05
Smad7	11.5366	7.41367	-0.637955	5e-05
Loh12cr1	13.9886	21.761	0.637493	5e-05
Anxa6	126.667	196.987	0.637064	5e-05
Myl6b	29.942	46.5192	0.635656	5e-05
Ddx39	96.3809	62.0669	-0.634923	5e-05
Metrn	117.47	182.398	0.634797	5e-05
Rftn1	1.01471	1.57501	0.634299	0.0024
Morc3	3.55391	2.29006	-0.634021	5e-05
Cerk	14.566	9.38788	-0.633732	5e-05
1190002F15Rik	38.1714	59.2077	0.633293	5e-05
Pde4a	5.51458	8.55212	0.633032	5e-05
Coq10b	18.1292	11.6907	-0.63295	5e-05
Slc35a5	2.73103	1.76115	-0.632926	5e-05
Rcl1	35.3232	22.7802	-0.632838	5e-05
Lama2	3.04089	4.71516	0.632812	5e-05
5730480H06Rik	0.96038	0.619496	-0.632511	0.04635
Atxn7l2	5.50289	3.55045	-0.63219	5e-05
Rrad	2.70478	1.74571	-0.631697	0.003
Hcfc1r1	333.554	516.775	0.631616	0.00015
Procr	11.2177	7.24448	-0.630828	5e-05
Apol6	4.46392	2.88309	-0.630696	5e-05
Axl	87.7066	135.762	0.630318	5e-05
Tmem38b	5.1391	3.32041	-0.630156	5e-05
Tmem126b	5.50173	8.51425	0.629995	0.0012
Blvrb	225.438	348.857	0.629903	5e-05
Pbx1	17.4386	26.9828	0.629754	5e-05
Ppapdc2	2.07248	3.20629	0.629545	0.00015
Gspt2	3.54183	5.47943	0.629528	5e-05
Ern1	2.44708	1.58229	-0.629043	0.0001
Prdx2	859.258	555.69	-0.628812	5e-05
Prss22	11.0198	7.12727	-0.62867	5e-05
Gm13544	1.90065	2.93782	0.628255	5e-05
B3glct	4.19681	6.48562	0.627951	5e-05
6430548M08Rik	8.38402	5.42827	-0.627149	5e-05
Psmb9	6.43538	4.16765	-0.626792	0.00345
Ssh3	1.04768	0.678654	-0.626453	0.0091
Zfp503	26.6894	17.2926	-0.626109	5e-05
Camsap2	4.54551	2.94568	-0.625838	5e-05
Zfp947	1.05293	1.62381	0.62497	0.00245
2023-03-07	1.53747	0.997027	-0.62485	0.00265
Mpp2	10.1541	15.6554	0.624601	5e-05
Zfp703	44.0198	28.5536	-0.624482	5e-05
Bend3	2.43943	1.58262	-0.624225	5e-05
Wdr37	2.69035	1.74623	-0.623546	5e-05
Selm	409.989	631.587	0.623398	5e-05
Bbs2	10.2622	6.66207	-0.623297	5e-05
Irf9	4.52003	6.96188	0.623146	5e-05
Gsta4	253.739	390.659	0.62256	5e-05
Mir143hg	6.0354	3.9207	-0.62234	0.00125
Rnf113a1	7.12174	10.9626	0.622282	5e-05
A230072C01Rik	1.62378	1.05495	-0.622183	0.0179
Brsk1	6.68362	4.34308	-0.621913	5e-05
Pstpip2	1.27956	0.831503	-0.62186	0.00945
Cpe	77.788	50.5606	-0.621533	5e-05
Ggta1	8.16091	5.30669	-0.620918	5e-05
BC048403	2.90093	1.88643	-0.620859	0.0001
Mxra8	63.038	41.0272	-0.61964	5e-05
Ccdc136	9.64157	14.8127	0.619498	5e-05
Prkg2	48.0577	73.792	0.618698	5e-05
Rnaseh2c	221.814	340.565	0.618581	5e-05
Tmeff1	5.32611	3.46906	-0.618535	5e-05
Alcam	14.702	9.57737	-0.618312	5e-05
Phka2	8.14583	12.5036	0.618214	5e-05
Rnls	1.61605	1.05285	-0.618166	0.0223
Polr2c	42.1769	27.4809	-0.618024	5e-05
Mok	5.08312	7.80019	0.617794	5e-05
Acsbg1	21.1645	32.4663	0.617294	5e-05
Gna12	3.5714	2.32881	-0.6169	0.00055
Rnd2	30.0532	46.0774	0.616539	5e-05
Dhx34	7.89624	12.1064	0.616534	5e-05
Klhl36	4.14118	6.3483	0.61633	5e-05
Rara	32.416	49.6882	0.616198	5e-05
Ttc12	8.10882	12.4241	0.615578	5e-05
A330074K22Rik	2.86308	4.38485	0.61496	0.0001
Pla2r1	1.53566	1.00293	-0.614643	0.0001
Zfp57	10.7993	16.5334	0.614446	5e-05
Mmaa	8.90438	5.81689	-0.614267	5e-05
Gm2a	8.12345	5.30755	-0.614046	5e-05
Nanos1	0.60064	0.919238	0.613937	0.00455
Sec14l2	2.19152	1.43202	-0.613876	0.0012
Il17rd	0.510804	0.781676	0.613801	0.0004
Hook2	18.0061	11.767	-0.613743	5e-05
Antxr1	21.4209	13.9997	-0.613627	5e-05
Glrx	80.2511	52.4531	-0.613494	5e-05
Agap2	1.73626	1.1349	-0.613412	5e-05
Lims1	30.3566	19.8461	-0.613154	5e-05
Siglecg	4.75649	3.11293	-0.611623	5e-05
Arl4a	4.04166	6.17409	0.611281	5e-05
Ccdc102a	39.0555	25.5672	-0.611234	5e-05
Aph1b	1.47338	2.2504	0.611056	0.00015
Csdc2	8.4736	12.9416	0.610964	5e-05
Opa3	3.13674	2.05397	-0.610848	0.00055
Fam129a	3.58936	5.48117	0.610757	5e-05
Hk2	13.5488	8.87563	-0.610241	5e-05
Jmy	1.99278	1.30639	-0.609188	5e-05
Nmb	7.72324	11.7737	0.608292	0.00115
Mir22hg	28.3049	18.5687	-0.60818	5e-05
Zbtb7c	6.85944	4.50028	-0.608075	5e-05
Slc7a3	9.25814	14.1095	0.607871	5e-05
Snai2	6.45599	4.2384	-0.607119	5e-05
Prrg2	10.9018	16.6014	0.606738	5e-05
Dnajc21	29.9259	19.6535	-0.606607	5e-05
Adi1	11.5005	17.5083	0.606339	5e-05
Zfp438	1.01458	0.666504	-0.606202	0.00735
Nacc1	60.6438	39.8407	-0.606117	5e-05
Trpv2	3.01027	1.97781	-0.605987	0.0003
Mylip	4.52269	2.97213	-0.605684	5e-05
D8Ertd738e	927.933	609.812	-0.605656	5e-05
Igf2r	4.69315	7.13852	0.605069	5e-05
Pafah1b3	111.53	169.63	0.604963	5e-05
Nsmaf	8.4102	12.7797	0.603643	5e-05
Podxl	3.70159	5.62404	0.603465	5e-05
Gstt1	23.0239	34.9751	0.603199	5e-05
Lsm7	6.40718	9.72994	0.60274	0.02465
Ust	3.40068	2.23971	-0.602513	5e-05
Slc9a3r1	51.6373	78.3995	0.602429	5e-05
Cercam	26.5604	40.32	0.602221	5e-05
Hspb6	61.9754	94.0551	0.601811	5e-05
St5	21.6768	32.8877	0.601394	5e-05
Kctd14	0.708419	1.07459	0.601107	0.0163
Tspan5	23.3772	35.4551	0.600895	5e-05
E230025N22Rik	1.5789	2.39443	0.600767	0.00295
Abl2	4.21345	2.77888	-0.600498	5e-05
Rab5a	9.81334	6.47663	-0.599501	5e-05
Btbd11	2.46505	1.62689	-0.599497	0.00015
Hhipl1	0.572516	0.867451	0.599465	0.02515
Ccdc173	1.68464	2.5523	0.599358	0.0029
Ube2cbp	3.10351	4.70167	0.599271	0.00035
Sh2b3	14.5754	22.0798	0.599193	5e-05
Kifap3	22.5215	14.869	-0.598992	5e-05
Gm19705	10.9239	16.544	0.598819	0.0115
Gsta3	118.483	78.2524	-0.598473	5e-05
Tlr6	2.02955	1.34074	-0.59813	0.0013
Gnao1	16.8167	11.1122	-0.597746	5e-05
Prdx6	278.125	183.803	-0.59757	5e-05
Dnpep	125.966	190.574	0.597314	5e-05
Kcnn1	1.75982	2.66147	0.596795	5e-05
Gstp1	292.479	442.271	0.596597	5e-05
Socs3	68.4339	45.2611	-0.596441	5e-05
Mat2a	50.9354	33.6887	-0.596402	5e-05
Rgs4	4.62954	6.99887	0.596255	5e-05
Als2cl	2.81571	4.25654	0.596183	5e-05
Mapk6	19.5119	12.9098	-0.595885	5e-05
Rgs12	16.0662	10.6309	-0.595769	5e-05
Zfp637	56.0328	84.6599	0.595407	5e-05
Ildr2	3.66709	5.53675	0.594405	5e-05
Zfp651	6.62625	4.39037	-0.593849	5e-05
Trim16	7.25694	4.8095	-0.593473	5e-05
Triobp	58.4504	88.15	0.592748	5e-05
Ptges	3.4142	2.26564	-0.59163	5e-05
Alpk1	3.74706	2.48661	-0.59158	5e-05
Dzip1	7.16455	10.7883	0.590517	5e-05
Zfp354c	1.39868	0.928897	-0.590476	0.0004
Deptor	3.98125	5.99346	0.590166	5e-05
Dusp1	24.0876	16.0007	-0.590158	5e-05
Nol8	2.40481	1.59812	-0.589546	5e-05
Rpl7l1	96.1373	63.9003	-0.589273	5e-05
Casp7	5.65251	3.75734	-0.589178	5e-05
Col3a1	296.777	197.304	-0.588962	5e-05
Sgcb	20.8906	13.8924	-0.588558	5e-05
Pitpnm1	32.1259	48.3062	0.588471	0.0001
Psen2	6.3247	9.50971	0.588405	5e-05
Cldn12	11.6371	7.73999	-0.588324	5e-05
Pop1	4.11572	2.73745	-0.588313	5e-05
Asl	47.6438	71.6054	0.587781	5e-05
Nr2f2	9.39735	6.25291	-0.587726	5e-05
Abcb1b	7.58528	5.04741	-0.58766	5e-05
Tmem98	71.0382	106.74	0.587431	5e-05
Vwa5a	15.089	10.0432	-0.587269	5e-05
Prkaca	147.546	98.2166	-0.587125	5e-05
Apcdd1	16.4682	24.738	0.587049	5e-05
Pacs1	12.8736	19.3314	0.586536	5e-05
Zfp873	1.47051	0.979736	-0.585848	0.00995
Mtfp1	3.23992	2.15873	-0.585777	0.00495
Hoxc8	4.53703	6.80756	0.585388	5e-05
