# Supplementary material for: SMC3 contributes to heart development by regulating super-enhancer associated genes
Source: Exp Mol Med. 2024 Aug 1;56(8):1826–42. doi: 10.1038/s12276-024-01293-0 (PMC11372143; doi:10.1038/s12276-024-01293-0)
Supplement: Supplementary file 5 — Supplementary Table 6 [file 12276_2024_1293_MOESM5_ESM.xlsx]

## Sheet: Sheet1
Supplementary Table 6. The super-enhancer-associated genes in HL-1 cells.
GeneSymbol	Proximal super-enhancers	Super-enhancers ranks
Txn2	chr15:77848927-77934857	4
Eif3d	chr15:77848927-77934857	4
Myh9	chr15:77761380-77761880,chr15:77788610-77789110,chr15:77848927-77934857	41124811763
Tns3	chr11:8619917-8712947,chr11:8423371-8486585,chr11:8523552-8532821,chr11:8593540-8598580,chr11:8571781-8572281	6,83,2740,4941,11277
Ywhaz	chr15:36714824-36784203,chr15:36842243-36939869,chr15:36814068-36820672	74103615
Mcm2	chr6:88922338-89010046,chr6:88868742-88869964	88056
Csf1	chr3:107771645-107863553,chr3:107701976-107744939	9605
Sgk1	chr10:21946604-21947831,chr10:21772815-21857245	117441
Tsta3	chr15:75785464-75884953,chr15:75958976-75959476	1411685
Eef1d	chr15:75785464-75884953,chr15:75958976-75959476	1411685
Ddit4	chr10:59864917-59938592,chr10:59964650-59981125	162744
Col5a1	chr2:27773713-27940224	19
Tns1	chr1:74004753-74086600,chr1:73936827-73959009,chr1:74146655-74162868	2112763261
Col18a1	chr10:77097150-77154396,chr10:77193560-77254237	22349
Pofut2	chr10:77193560-77254237,chr10:77277287-77278807	228107
Socs3	chr11:117912145-117980161	23
Pgs1	chr11:117912145-117980161	23
Nap1l1	chr10:111514121-111621878	24
Gpc1	chr1:92837749-92838767,chr1:92743764-92817335	258225
Cyr61	chr3:145614527-145730835	30
Cd44	chr2:102914555-103019598,chr2:102871041-102882986	311319
Col4a2	chr8:11319021-11420347,chr8:11256328-11274542,chr8:11299444-11300257	3210219934
Col4a1	chr8:11256328-11274542,chr8:11299444-11300257,chr8:11319021-11420347	3210219934
Lta4h	chr10:93322855-93426916	33
Elk3	chr10:93268081-93297666,chr10:93322855-93426916	33527
Rcc2	chr4:140608921-140708861	34
Cops2	chr2:125852381-125854322,chr2:125892471-125948681	367580
Ndrg1	chr15:66953766-67062254,chr15:66930788-66931288	3710211
Timp2	chr11:118310886-118380850	39
Cant1	chr11:118406261-118412630,chr11:118310886-118380850,chr11:118437907-118440082,chr11:118458619-118459766	39212458298053
Lgals3bp	chr11:118310886-118380850,chr11:118406261-118412630,chr11:118437907-118440082	3921245829
Flnb	chr14:7806557-7878077,chr14:7912781-7964148	41487
Sbno2	chr10:80059613-80111721	43
Midn	chr10:80059613-80111721	43
Polr2e	chr10:80059613-80111721	43
Gpx4	chr10:80059613-80111721	43
Stk11	chr10:80059613-80111721	43
Atp5d	chr10:80059613-80111721	43
Ahnak	chr19:9020641-9083927	47
Zfp36l2	chr17:84176062-84196696,chr17:84089178-84154188,chr17:84215380-84216613	517738576
Ier5	chr1:155039830-155110760,chr1:155138111-155140848	564677
Fosl2	chr5:31934734-32090573,chr5:32176076-32225032,chr5:32121576-32130783	572643861
Sept9	chr11:117238190-117293395,chr11:117204437-117217904,chr11:117337789-117339817,chr11:117176753-117177253	612663516010561
Ltbp1	chr17:75032187-75168289,chr17:75237336-75282281,chr17:75195286-75219084,chr17:75344514-75346448,chr17:75368162-75370029,chr17:75322176-75323740,chr17:74958869-74964077	6.21316e+23
Zcchc24	chr14:25707474-25792317	65
Cd34	chr1:194908012-194995484	67
Ets2	chr16:95727803-95839362,chr16:95673487-95686891	693744
Id1	chr2:152766828-152815070,chr2:152677711-152730501	70292
Tpx2	chr2:152766828-152815070	70
Asap1	chr15:64327933-64393294,chr15:64218806-64227604,chr15:64252937-64306004,chr15:64183862-64193719,chr15:64152790-64164166,chr15:64105829-64116025,chr15:64421452-64421952	7.18332e+25
Cxcl5	chr5:90620776-90755529,chr5:90777312-90780231	747030
Baiap2	chr11:119947130-119992671	75
Cd47	chr16:49887627-50010194,chr16:49838135-49842285,chr16:49806495-49807892	7736177533
Gtf2h5	chr17:6113166-6182570	79
Angptl2	chr2:33176065-33242306	81
Sdc1	chr12:8777118-8877998	82
Laptm4a	chr12:8928128-8935960,chr12:8777118-8877998	825470
Arf6	chr12:69384317-69462272,chr12:69361422-69366332	842635
Idh2	chr7:80109607-80110232,chr7:80155463-80215208,chr7:80128622-80135145	85399410628
Cib1	chr7:80155463-80215208	85
Itpr3	chr17:27036195-27102938	88
Bak1	chr17:27036195-27102938	88
Hmga2	chr10:120378089-120466665,chr10:120496111-120496611	9710424
Cd9	chr6:125473312-125474607,chr6:125406304-125451262,chr6:125510498-125516227,chr6:125538240-125542041	98371239177545
Vim	chr2:13466698-13569232,chr2:13592955-13597216	995225
Creld2	chr15:88829339-88876954,chr15:88775498-88776123	10010406
Aqp5	chr15:99496212-99565405,chr15:99613645-99615733	1034532
Grem1	chr2:113712061-113824997	105
Tpm1	chr9:66986306-67028970	113
Rps27l	chr9:66986306-67028970,chr9:66876031-66896188	1133388
Cav1	chr6:17314185-17323396,chr6:17201248-17266957,chr6:17346695-17358681	12115672348
Ppfibp1	chr6:146898698-146961684,chr6:147018314-147018814	12411626
Ctsb	chr14:63102149-63146207	127
Fdft1	chr14:63102149-63146207,chr14:63204345-63234159,chr14:63185937-63186616	127139410085
Timm13	chr10:80934688-80988211	129
Iqgap1	chr7:80741507-80800146,chr7:80714258-80716702,chr7:80847908-80867831,chr7:80820872-80821502	1323493419910600
Pfdn1	chr18:36360192-36422023,chr18:36464436-36524561	134181
Aldh3a1	chr11:61193156-61232104	137
Il4ra	chr7:125537472-125594992	141
Bri3	chr5:144266795-144323698	142
Csrp1	chr1:135733861-135813064,chr1:135698018-135711682	1504499
Phlda3	chr1:135733861-135813064	150
Ywhag	chr5:135903702-135958711	156
Hspb1	chr5:135903702-135958711,chr5:135877149-135880225	1564204
Actn1	chr12:80206223-80245766,chr12:80289237-80292913	1574617
Cct2	chr10:116993899-117034304,chr10:117088200-117113343	1612235
Ski	chr4:155126253-155201666,chr4:155234060-155236590	1694412
Rer1	chr4:155126253-155201666	169
Bmper	chr9:23444235-23497505,chr9:23303986-23311006,chr9:23368872-23380355,chr9:23250350-23251859,chr9:23407833-23408333,chr9:23151508-23192540,chr9:23218365-23219810	1.7199e+26
Camk2g	chr14:20778199-20820717	174
Ier3	chr17:35725228-35804655	175
Flot1	chr17:35725228-35804655	175
Ddr1	chr17:35725228-35804655	175
Tubb5	chr17:35725228-35804655	175
Rock2	chr12:16899088-16922706,chr12:16835198-16876089	1781841
Npc2	chr12:84750067-84786213,chr12:84808876-84871917	179812
Hpcal1	chr12:17715590-17773131	182
Ank	chr15:27475960-27534485,chr15:27563457-27614130,chr15:27404220-27428018	184311580
Ncor2	chr5:125134108-125205338,chr5:125070371-125082827,chr5:125103859-125108085	1869042827
Lima1	chr15:99811532-99868062	189
Cers5	chr15:99811532-99868062	189
Dut	chr2:125255312-125369879,chr2:125198904-125218514	192909
Vmp1	chr11:86618996-86657878,chr11:86695365-86695865	19311285
Eif4b	chr15:102037203-102080540	195
Nek6	chr2:38518875-38549125,chr2:38469310-38500180	1963753
Ezr	chr17:6748741-6749376,chr17:6795079-6837077	20110774
Pcna	chr2:132180002-132226087,chr2:132268578-132270848	2045494
Wwtr1	chr3:57470021-57513272,chr3:57543533-57564538,chr3:57625129-57629527	20816085432
Kitl	chr10:100021358-100035494,chr10:100053856-100066527,chr10:99905495-99981573	21323462949
Lamc1	chr1:153265657-153317725,chr1:153172099-153225729,chr1:153350014-153351869	2165056996
Gsto1	chr19:47879487-47912426	223
Lims1	chr10:58329052-58385491	224
Ext1	chr15:53199725-53261663,chr15:53125598-53140938,chr15:53159382-53172231,chr15:53099542-53102534,chr15:53063201-53069289,chr15:53303614-53304571,chr15:53386660-53387349	2.25148e+27
Sf3b4	chr3:96064986-96137417	231
Glrx5	chr12:104950591-104987913,chr12:105016448-105020858	2375695
Igfbp7	chr5:77355158-77388055	238
Psma6	chr12:55438615-55499238,chr12:55342588-55349681,chr12:55392581-55394119	24253377517
Lrp1	chr10:127575949-127612381,chr10:127630391-127634206	2452807
Rai14	chr15:10662698-10673854,chr15:10696235-10702863,chr15:10640284-10641051,chr15:10722586-10772134	250190545889577
Atxn10	chr15:85388073-85430824,chr15:85342315-85365142,chr15:85315733-85319913	2519456231
Hspa8	chr9:40730095-40821989	252
Notch2	chr3:98020827-98064608,chr3:97993148-97995276,chr3:97966388-97967797	26158218571
Nenf	chr1:191253181-191313849	263
Ptgs1	chr2:36253791-36282638,chr2:36199118-36225680	273912
Cops4	chr5:100566889-100638135,chr5:100492035-100492535	27711197
Rpl10a	chr17:28246794-28283248,chr17:28340658-28342425,chr17:28371136-28371928,chr17:28308451-28308951	2787111997510650
Mcu	chr10:59561113-59584153,chr10:59505957-59516363,chr10:59535226-59540875,chr10:59451540-59453639,chr10:59611665-59612165,chr10:59630728-59668299	2.82357e+22
Micu1	chr10:59719081-59733384,chr10:59834551-59844600,chr10:59812457-59815615,chr10:59754660-59755857,chr10:59630728-59668299	2.82127e+18
Galk1	chr11:115939879-115967010,chr11:115999001-116005764,chr11:116042728-116043654	28556969560
A4galt	chr15:83202817-83236777,chr15:83289614-83299580,chr15:83264933-83266399	2885686934
Cyb5r3	chr15:83202817-83236777,chr15:83177908-83184045,chr15:83128625-83129258	288257510057
Plin2	chr4:86675159-86715395,chr4:86620895-86622091	2908216
Hspg2	chr4:137480613-137510346,chr4:137447769-137449532	2916121
H13	chr2:152677711-152730501	292
Itga3	chr11:95083316-95107023,chr11:95125495-95127374	2966644
Ubc	chr5:125377387-125410794,chr5:125351003-125351963	2988778
Mprip	chr11:59694987-59717818,chr11:59670664-59671724,chr11:59595607-59639208	29932408607
Myof	chr19:37985551-38029166,chr19:37947029-37949473,chr19:38086927-38087427	300885511218
Pdlim2	chr14:70086363-70137499,chr14:70184319-70196719	3033472
Spp1	chr5:104345336-104409328,chr5:104452260-104455052	3105041
Vdac1	chr11:52332161-52379931	312
9530068E07Rik	chr11:52332161-52379931	312
Gadd45g	chr13:51834534-51893369,chr13:51815842-51816342	31911589
Mink1	chr11:70569423-70588073	321
Psmb6	chr11:70569423-70588073	321
Syt13	chr2:92935127-92954710	325
Psap	chr10:60243246-60291884	326
Taf15	chr11:83448242-83479085,chr11:83516157-83535942	3313277
Sh3pxd2a	chr19:47490605-47527108,chr19:47442913-47460869	3321336
C1ra	chr6:124472599-124489232,chr6:124549693-124550193	33711258
Lmna	chr3:88508026-88527274,chr3:88464463-88479701	3395685
Myo10	chr15:25635446-25655702,chr15:25798601-25803791,chr15:25695661-25699953,chr15:25555062-25598704	34079829976563
Gga1	chr15:78827191-78870345	347
Mapkapk2	chr1:131083745-131127674	356
Plekho1	chr3:95950659-96018244	363
Anp32e	chr3:95950659-96018244	363
Mbnl1	chr3:60565210-60634164,chr3:60515528-60518839,chr3:60540212-60541825,chr3:60387169-60439721	36491758628003
Fth1	chr19:9911708-9966724	367
Incenp	chr19:9911708-9966724	367
Clic4	chr4:135247392-135257705,chr4:135284922-135318233	3703143
Srrm1	chr4:135284922-135318233,chr4:135390074-135390965	3709225
Rab31	chr17:65701632-65744816,chr17:65630025-65682739	373400
Npepps	chr11:97286662-97323734	374
Ergic1	chr17:26569624-26588627,chr17:26497346-26538502	376710
Vegfa	chr17:46050813-46102893,chr17:46003151-46006171	3783848
Ptma	chr1:86468743-86512451,chr1:86557372-86572424	3805022
Bag3	chr7:128527455-128589608	382
Hdac7	chr15:97821645-97850550,chr15:97870696-97873229	3914541
Slc48a1	chr15:97821645-97850550	391
Calu	chr6:29287379-29327437	396
Snx9	chr17:5887094-5887594,chr17:5804399-5832525	39911226
Vapa	chr17:65603793-65604696,chr17:65630025-65682739,chr17:65551947-65575660	40033509445
Prkar2b	chr12:31992432-32045200,chr12:31967905-31973739,chr12:32089184-32138680	4025282777
Wdr26	chr1:181229071-181260880	405
Stac2	chr11:98030770-98063351	408
Rpl19	chr11:98030770-98063351,chr11:97990208-97991221	4089493
Osbpl9	chr4:109112817-109151120,chr4:109174909-109176592,chr4:109208216-109227264	40919047240
Capzb	chr4:139207759-139252476,chr4:139287619-139299133,chr4:139170909-139185924,chr4:139145182-139148345	411298543746637
Sec14l1	chr11:117086527-117110320	412
Tspan9	chr6:127970877-128012566,chr6:128101447-128106751,chr6:128043050-128047196	41328765092
Nmt1	chr11:103032789-103083568	414
Hexim1	chr11:103032789-103083568,chr11:103140742-103159817	4142387
Dcakd	chr11:103032789-103083568	414
Rbfox2	chr15:77332140-77385916,chr15:77257470-77293391	4154053
Mknk2	chr10:80663425-80684177	422
Csnk1g2	chr10:80663425-80684177	422
Btbd2	chr10:80663425-80684177	422
Rnf181	chr6:72239386-72316281,chr6:72407693-72408453	4279992
Sparc	chr11:55410596-55430759,chr11:55453099-55453599	42911402
Atox1	chr11:55453099-55453599,chr11:55410596-55430759	42911402
G3bp1	chr11:55410596-55430759,chr11:55453099-55453599	42911402
Mkl1	chr15:81136408-81217618,chr15:81049033-81097426	430434
Aup1	chr6:82996862-83019159,chr6:83092455-83092955	43111649
Pfkm	chr15:98112232-98160226	439
Cxcl1	chr5:90858573-90886078,chr5:90908509-90909009	44910500
Sfxn3	chr19:45038000-45060178	451
Lzts2	chr19:45038000-45060178	451
Ccl2	chr11:81996206-82023560,chr11:82065529-82081313	4541352
Ccl7	chr11:81996206-82023560,chr11:82065529-82081313	4541352
Srsf1	chr11:88086447-88132130	456
Adssl1	chr12:112608202-112630829,chr12:112542214-112582253,chr12:112651935-112652993	4594928430
Inf2	chr12:112608202-112630829,chr12:112542214-112582253	459492
Capg	chr6:72562736-72563630,chr6:72502936-72539965	4649661
Hk1	chr10:62294083-62333569	465
Fgf7	chr2:126044624-126093366,chr2:125974876-126024118	4661644
Lgals3	chr14:47325383-47357880,chr14:47379223-47387098	4684099
Tpt1	chr14:75793614-75837871,chr14:75858023-75877278	4711457
Map1lc3b	chr8:121618762-121670956,chr8:121567300-121586369	4831201
Wdr1	chr5:38544889-38569484	488
Copg1	chr6:87865201-87883851	489
Cnbp	chr6:87865201-87883851	489
Akt1	chr12:112608202-112630829,chr12:112692374-112702574,chr12:112651935-112652993	49227358430
Siva1	chr12:112608202-112630829,chr12:112692374-112702574,chr12:112651935-112652993	49227358430
Ccnd1	chr7:144928138-144934887,chr7:144961684-144996011	5044044
Lemd2	chr17:27139186-27162637,chr17:27180982-27182046,chr17:27237743-27238808	51075769111
Wwp2	chr8:107488118-107520500,chr8:107440169-107469262,chr8:107388886-107394343	51130454225
Sept8	chr11:53502365-53542735	513
Pdpn	chr4:143276115-143306450	517
Anxa4	chr6:86770619-86843565	518
Thbs2	chr17:14698343-14755304,chr17:14661032-14663163	5235583
Anxa5	chr3:36465961-36501975,chr3:36441162-36443082	5358004
Pabpc1	chr15:36629518-36649508,chr15:36578181-36578934	5379138
Errfi1	chr4:150835940-150872650,chr4:150776149-150816114	539799
Parvb	chr15:84212149-84239483,chr15:84279315-84283166	5472926
Samm50	chr15:84212149-84239483	547
Eif4ebp2	chr10:61464615-61487953	549
Rapgef1	chr2:29690380-29718149,chr2:29636259-29671432,chr2:29612488-29613193	558144810134
Eif2b2	chr12:85184947-85212543,chr12:85232361-85234486,chr12:85255696-85258442	56249805490
Pdia6	chr12:17208895-17237090,chr12:17256660-17259033	5666785
D17Wsu92e	chr17:27763219-27803069	585
Snrpc	chr17:27763219-27803069,chr17:27824770-27828075	5853402
Napa	chr7:16018475-16058692	586
Eno1	chr4:150265548-150289036	602
Ahcyl1	chr3:107701976-107744939,chr3:107655450-107657037	6058445
Slc1a4	chr11:20323712-20349357,chr11:20370680-20371180	63511465
Ankrd1	chr19:36110313-36132134	636
Myo18a	chr11:77780334-77794520	637
Pxn	chr5:115527761-115539170,chr5:115488314-115495193	6392164
Rplp0	chr5:115527761-115539170,chr5:115572634-115573870	6397613
Gcn1l1	chr5:115572634-115573870,chr5:115527761-115539170	6397613
Anxa8	chr14:34080343-34094733,chr14:34117158-34144112	641996
Txndc12	chr4:108870446-108916405,chr4:108789008-108802658	6426642
Amotl2	chr9:102752358-102780336	647
Them6	chr15:74658879-74705418,chr15:74742966-74743466	64810939
Scd2	chr19:44246020-44286526,chr19:44310601-44315575	6493250
Prrc2b	chr2:32129177-32175477	652
F2r	chr13:95607244-95641743	656
Slc2a1	chr4:119115739-119147925,chr4:119081843-119094716	6583338
Abcc1	chr16:14350124-14381926,chr16:14439221-14452347,chr16:14417020-14417670	660470510550
Rarg	chr15:102226280-102239799	661
Mfsd5	chr15:102226280-102239799	661
Trim8	chr19:46469927-46489687,chr19:46527646-46530752	6683417
Extl3	chr14:65070174-65119110,chr14:65140135-65141796	6696969
Lrrfip1	chr1:91021595-91044266,chr1:91068793-91099295	6701005
Ehd1	chr19:6267944-6288468	674
Nrp2	chr1:62733492-62779204	682
Mbnl2	chr14:120319379-120347874,chr14:120270134-120288294,chr14:120372155-120374228	68313566543
Eef1a1	chr9:78500937-78528547	696
Tle3	chr9:61319639-61350757	697
Parva	chr7:112451525-112471666,chr7:112490846-112503868,chr7:112422356-112423296,chr7:112388194-112388837	7031643879510280
Stom	chr2:35329562-35349367,chr2:35273922-35301453	7044098
Gsn	chr2:35273922-35301453,chr2:35329562-35349367,chr2:35208624-35251471	70410324098
Slc6a6	chr6:91711245-91715245,chr6:91585642-91651619	7053033
Mtap	chr4:89145390-89172427,chr4:89066812-89120905	7071739
Abhd12	chr2:150856586-150896141	711
Sh3glb1	chr3:144662707-144683856,chr3:144767248-144767876	7139756
Rpl27a	chr7:109528168-109577779	716
Arl4c	chr1:88638716-88681625	720
Dst	chr1:34038873-34064930,chr1:34093773-34114308,chr1:33964484-33991541,chr1:34133135-34141499,chr1:34185097-34187056,chr1:33926770-33927968	7.26134e+22
Hif1a	chr12:73872548-73898014,chr12:73953324-73957314	7284050
Bzw1	chr1:58344296-58367945	735
Gm2115	chr7:84544700-84568109,chr7:84486331-84525294	739751
Nxn	chr11:76283045-76314491,chr11:76260499-76262767,chr11:76375100-76375600,chr11:76414654-76422992	7455423567711360
Ssbp4	chr8:70626459-70650881,chr8:70560387-70565991	7563791
Lsm4	chr8:70626459-70650881,chr8:70681500-70683306	7564947
S100a10	chr3:93567442-93599146,chr3:93533958-93547327,chr3:93494256-93507093	76017694784
S100a11	chr3:93567442-93599146,chr3:93533958-93547327,chr3:93494256-93507093	76017694784
Anpep	chr7:79832445-79834228,chr7:79853342-79883240	7616319
Hgs	chr11:120505837-120540447	762
Arhgdia	chr11:120505837-120540447	762
P4hb	chr11:120505837-120540447	762
Slc25a10	chr11:120505837-120540447	762
Mgat4b	chr11:50245018-50277373,chr11:50197904-50198566	76310021
Canx	chr11:50245018-50277373,chr11:50368693-50370682	7635452
Sqstm1	chr11:50245018-50277373,chr11:50197904-50198566	76310021
Ctsl	chr13:64396980-64425399,chr13:64348523-64351008,chr13:64320167-64320667	767636411433
Chac1	chr2:119337224-119359444,chr2:119299221-119301297,chr2:119387679-119388444	776693210557
Bin1	chr18:32385666-32449508	780
Eif6	chr2:155873013-155896367	781
Rhob	chr12:8430295-8458218,chr12:8507342-8522741,chr12:8547613-8548113	783180511128
Kremen1	chr11:5242584-5271916,chr11:5218700-5219507,chr11:5294294-5305642	78743629139
Nek7	chr1:138569065-138605353,chr1:138506057-138539987	7921208
Park7	chr4:150835940-150872650	799
Eif1	chr11:100281669-100299775	802
Msn	chrX:96103085-96136072	811
Dap	chr15:31235904-31251021,chr15:31178177-31197810	813855
Ephb6	chr6:41546155-41560569	815
Htra1	chr7:130956023-130971945	816
Myadm	chr7:3274229-3297712	820
Impdh1	chr6:29241062-29268069,chr6:29194214-29197104	8225131
Ddb1	chr19:10559377-10571789,chr19:10598640-10599473	8269867
Actb	chr5:142918855-142936619,chr5:142877917-142880432	8327076
Fscn1	chr5:142918855-142936619,chr5:142997407-142999319	8325700
Nfix	chr8:84722186-84754243,chr8:84784192-84785234	8419404
Trmt1	chr8:84722186-84754243,chr8:84641996-84657869	8415837
Nacc1	chr8:84722186-84754243,chr8:84641996-84657869	8415837
Nfe2l2	chr2:75681107-75699259,chr2:75731137-75732461	8447052
Slc44a1	chr4:53444733-53479243	845
