# Supplementary material for: SMC3 contributes to heart development by regulating super-enhancer associated genes
Source: Exp Mol Med. 2024 Aug 1;56(8):1826–42. doi: 10.1038/s12276-024-01293-0 (PMC11372143; doi:10.1038/s12276-024-01293-0)
Supplement: Supplementary file 6 — Supplementary Table 7 [file 12276_2024_1293_MOESM6_ESM.xlsx]

## Sheet: Sheet1
Supplementary Table 7. Differentially expressed genes of heart tissues between wild type and Ets2-SE-/- mlouse embryos at E12.5.
GeneSymbol	AveExp.wild type	AveExp.Ets2-SE-/-	log2.FoldChange	pvalue
Hbb-bh1	12276.4	39.9734	-8.26264	5e-05
Hba-x	29600.4	445.668	-6.0535	5e-05
Hsd3b6	309.264	5.48232	-5.81791	5e-05
Rhag	27.2572	0.502609	-5.76106	5e-05
Pdzk1ip1	134.763	2.64813	-5.6693	5e-05
Klf1	26.9526	0.548383	-5.61909	5e-05
Ermap	47.2595	1.0345	-5.51359	5e-05
1300017J02Rik	24.7768	0.543971	-5.50931	5e-05
Cldn13	32.9964	0.726304	-5.50559	5e-05
Kel	63.6409	1.46165	-5.44428	5e-05
Ckm	8.61586	361.933	5.39258	5e-05
Nfe2	46.8051	1.23488	-5.24423	5e-05
Rhd	72.9591	2.18752	-5.05972	5e-05
Hemgn	31.4379	0.963467	-5.02813	5e-05
Slc4a1	447.16	13.908	-5.00681	5e-05
Grap2	22.6939	0.760448	-4.89931	5e-05
Epb4.2	32.8708	1.13924	-4.85066	5e-05
E130309D14Rik	23.203	0.863699	-4.74764	5e-05
Add2	38.447	1.5688	-4.61514	5e-05
Acp5	73.9011	3.41087	-4.43739	0.00085
Gata1	16.5411	0.767908	-4.42898	5e-05
Adra2b	16.8917	0.799715	-4.40068	5e-05
BC021767	14.2768	0.692914	-4.36485	5e-05
Ppbp	46.6436	2.46373	-4.24276	5e-05
Icam4	10.51	0.570704	-4.20287	5e-05
Car2	347.504	19.1433	-4.18212	5e-05
Rpph1	383.819	21.3748	-4.16644	5e-05
8430408G22Rik	1.12608	20.115	4.15889	5e-05
Uhmk1	10.0621	0.570698	-4.14007	5e-05
Myom2	0.563136	9.85565	4.1294	5e-05
Wfdc17	12.8115	0.740409	-4.11298	0.0025
Csf2rb	13.8779	0.804977	-4.1077	5e-05
Trim10	78.9821	4.77526	-4.04787	5e-05
Sgcg	1.02187	16.715	4.03186	5e-05
Dhrs7c	0.620629	10.118	4.02705	5e-05
Sparcl1	5.30207	84.9514	4.00201	5e-05
Plek2	20.0671	1.25872	-3.99481	5e-05
Fabp4	24.5431	380.221	3.95344	5e-05
Lars2	1797.1	117.265	-3.93783	0.0021
Tnfrsf14	10.7932	0.722259	-3.90147	5e-05
Tspan32	13.5473	0.940747	-3.84806	5e-05
Rmrp	489.516	34.1418	-3.84174	5e-05
Apela	75.1603	5.71191	-3.71792	5e-05
Tnnc2	0.766334	9.54073	3.63806	0.00015
Ncf4	8.45975	0.682781	-3.63112	5e-05
Treml2	6.56913	0.531057	-3.62876	5e-05
Slc25a37	218.456	17.7208	-3.62382	5e-05
Gp9	16.6979	1.4041	-3.57195	5e-05
Tspan33	34.8706	3.05605	-3.51227	5e-05
Col14a1	2.11806	23.8549	3.49347	5e-05
Trib3	23.0525	2.04941	-3.49164	5e-05
Pf4	137.646	12.4978	-3.46122	5e-05
Tubb1	15.6886	1.43527	-3.45032	5e-05
Treml1	13.5402	1.24444	-3.44367	5e-05
Gpihbp1	1.6618	18.0393	3.44033	5e-05
Eln	58.5134	607.739	3.37661	5e-05
Fhdc1	5.18377	0.515716	-3.32935	5e-05
Adrb2	7.52056	0.75195	-3.32213	5e-05
Col15a1	2.26113	22.3783	3.30699	5e-05
Kcnn4	9.04898	0.940387	-3.26643	5e-05
Fam117a	43.0201	4.51029	-3.25372	5e-05
Zim1	23.6005	2.53747	-3.21736	5e-05
Gypa	54.5942	5.91368	-3.20662	5e-05
Fam46c	75.5437	8.27346	-3.19075	5e-05
Myl1	182.175	20.0862	-3.18105	5e-05
Prnd	2.23247	20.122	3.17207	5e-05
Hspb6	6.51368	58.6561	3.17074	5e-05
Gja3	1.45822	12.586	3.10954	5e-05
Dmtn	16.5079	1.9545	-3.07828	5e-05
Actn3	5.72759	0.682568	-3.06888	5e-05
Dpt	3.20226	26.641	3.05649	5e-05
Nrap	8.29375	67.879	3.03287	5e-05
Cdk6	5.60024	0.685464	-3.03034	5e-05
Aspn	2.30962	18.6	3.00958	5e-05
Casq2	47.6202	379.926	2.99607	5e-05
Hipk2	10.8034	1.36673	-2.98269	5e-05
Reln	5.42841	0.702377	-2.95021	5e-05
Pkhd1l1	7.85923	1.03474	-2.92512	5e-05
Lynx1	0.928863	7.0131	2.91652	5e-05
Acsl1	5.14691	38.6404	2.90833	5e-05
Pdgfrl	1.68014	12.493	2.89446	5e-05
Wif1	1.0677	7.89052	2.88562	5e-05
Il18	12.8834	1.78971	-2.84772	5e-05
Cdh13	9.30576	66.9558	2.84701	5e-05
Itga2b	23.8979	3.34081	-2.83861	5e-05
Epor	13.1772	1.87243	-2.81505	5e-05
Dyrk3	14.9574	2.16461	-2.78868	5e-05
Tspo2	13.2454	1.94615	-2.7668	5e-05
Plac8	21.0163	3.09039	-2.76565	5e-05
Tal1	38.2189	5.73367	-2.73676	5e-05
Tmem40	5.35058	0.802903	-2.7364	5e-05
Gm3002	3.69058	0.555703	-2.73146	5e-05
Apol8	3.87038	0.585414	-2.72494	5e-05
Arl5b	15.1753	2.29847	-2.72297	5e-05
Xk	15.421	2.33825	-2.72139	5e-05
Kcnq1	3.12779	20.4673	2.7101	5e-05
4930455G09Rik	15.3408	2.34612	-2.70902	5e-05
H2-Aa	4.77226	0.733044	-2.7027	5e-05
Actn2	120.346	780.518	2.69724	5e-05
Hist1h2bk	4.10625	0.635716	-2.69137	0.0126
Mfsd2b	12.4697	1.9582	-2.67082	5e-05
Kcne1	5.46325	34.7661	2.66985	5e-05
Adhfe1	0.571749	3.62239	2.66349	5e-05
Hist1h1e	3.9107	0.619908	-2.6573	0.00055
Krt7	50.2077	7.96701	-2.6558	5e-05
Hotairm1	12.8444	2.05073	-2.64693	0.0366
Upk3b	198.551	31.7506	-2.64465	5e-05
Gas6	19.5717	122.375	2.64446	5e-05
Slc39a8	37.1055	5.99234	-2.63044	5e-05
Cd300lg	0.825999	5.11041	2.62923	5e-05
Hhatl	0.858313	5.29128	2.62404	5e-05
Calca	7.8807	1.28251	-2.61935	5e-05
Dgat2	1.96491	12.0085	2.61153	5e-05
Gpx1	1168.9	192.01	-2.6059	5e-05
Cmpk2	9.92751	1.63618	-2.6011	5e-05
Sypl2	0.802473	4.86308	2.59935	5e-05
Abi3bp	0.536505	3.21997	2.58539	5e-05
Tmem35	3.40443	20.4201	2.5845	5e-05
Nnat	153.701	25.842	-2.57234	5e-05
Xpo4	5.07653	0.854916	-2.56999	5e-05
Slc6a9	23.3667	3.93657	-2.56944	5e-05
N4bp2	9.57541	1.61552	-2.56733	5e-05
Zfp169	5.24552	0.885269	-2.5669	5e-05
Per1	6.15997	36.1854	2.55441	5e-05
Acadl	71.8707	420.974	2.55025	5e-05
Krt5	4.87717	0.835466	-2.54539	5e-05
Krt8	13.1187	2.25749	-2.53884	5e-05
C3	3.4936	0.610709	-2.51616	5e-05
Ikzf1	4.0117	0.70479	-2.50895	5e-05
Atp8a1	10.8695	1.91121	-2.50773	5e-05
5430431A17Rik	206.497	1170.37	2.50277	5e-05
Ube2l6	279.668	49.4777	-2.49886	5e-05
Col4a2	34.3863	194.201	2.49764	5e-05
Blvrb	148.212	26.4384	-2.48696	5e-05
Elk4	6.74659	1.22246	-2.46437	5e-05
Has2	9.37169	1.69992	-2.46284	5e-05
Hist1h4j	3.43463	0.626972	-2.45368	0.0454
Ky	0.707883	3.87607	2.45301	5e-05
Nckap5	0.503392	2.72877	2.4385	5e-05
Hist1h2bn	4.46896	0.8254	-2.43677	0.02185
Adck3	2.06843	11.134	2.42836	5e-05
Gkn3	4.09357	0.767416	-2.41528	0.00115
Pakap	8.0285	42.642	2.40907	5e-05
Fndc1	1.54905	8.21844	2.40748	5e-05
Ypel4	8.97557	1.70221	-2.39859	5e-05
Murc	1.87758	9.83795	2.38948	5e-05
Clec1b	16.3536	3.12477	-2.38778	5e-05
Hrc	14.645	76.6047	2.38703	5e-05
Sec61g	4.86564	0.931729	-2.38465	0.00015
Cx3cl1	1.63699	8.50226	2.3768	5e-05
Klf15	1.78199	9.23786	2.37407	5e-05
Hk1	34.6135	177.084	2.35503	5e-05
Kcne4	0.625285	3.19671	2.354	5e-05
Upk1b	33.5319	6.56209	-2.35331	5e-05
Hmbox1	13.8334	2.71354	-2.34991	5e-05
Map3k7cl	0.777907	3.96116	2.34825	5e-05
Ccnt1	10.6624	2.09739	-2.34586	5e-05
Pygm	30.9018	156.939	2.34444	5e-05
Rpl36a	3.78327	0.745512	-2.34333	0.017
Col4a1	56.7398	287.859	2.34293	5e-05
Cd109	1.10713	5.6102	2.34123	5e-05
Ackr4	0.523154	2.64128	2.33593	0.0034
Macrod1	5.16666	26.0569	2.33436	5e-05
Nnt	32.1903	160.021	2.31356	5e-05
Perm1	1.72432	8.5041	2.30213	5e-05
Ntn1	11.9518	58.9034	2.30112	5e-05
Wnt2b	8.59209	1.75138	-2.29452	5e-05
Ncam1	11.1772	54.8262	2.29431	5e-05
Plek	11.2148	2.2912	-2.29123	5e-05
Dsp	24.8172	121.003	2.28563	5e-05
Rpl39	243.553	50.0042	-2.28411	5e-05
Bin2	5.58828	1.14828	-2.28293	5e-05
Spta1	10.7879	2.21948	-2.28113	5e-05
Itgb2	4.47548	0.921586	-2.27985	5e-05
Sobp	0.885495	4.26688	2.26863	5e-05
Btnl9	0.799608	3.85288	2.26857	5e-05
Cfp	16.4049	3.40867	-2.26684	5e-05
Ppp1r17	10.5768	2.19799	-2.26664	5e-05
Cth	2.83083	0.588476	-2.26617	5e-05
Stk26	33.1317	6.88935	-2.26577	5e-05
S100a6	78.7688	16.5091	-2.25437	5e-05
H2-T23	12.5469	2.63487	-2.25153	5e-05
Lmod3	4.98087	23.712	2.25115	5e-05
Pcdhga2	1.96524	9.32385	2.24622	0.04885
Col6a2	16.1928	76.361	2.23748	5e-05
Alas2	482.581	102.628	-2.23335	5e-05
Apln	2.90494	13.6369	2.23093	5e-05
Eef1a2	28.1807	131.867	2.22631	5e-05
Slc1a1	0.577196	2.69469	2.22298	5e-05
Dbndd1	5.97904	1.28222	-2.22127	5e-05
Aldoc	2.65686	12.3587	2.21773	5e-05
S100a4	16.0537	3.45597	-2.21575	5e-05
Prokr1	4.15899	0.899132	-2.20963	5e-05
Upk1a	4.97471	1.0831	-2.19944	5e-05
Rps29	5.03616	1.10105	-2.19344	0.0313
Aco2	95.4974	436.155	2.19131	5e-05
Aqp8	8.21967	1.80323	-2.1885	5e-05
Robo4	2.68835	12.2297	2.1856	5e-05
Sntb1	3.65383	16.5766	2.18167	5e-05
Ccdc92	4.06067	0.899627	-2.17432	5e-05
Xirp1	15.3019	68.9244	2.17131	5e-05
Fzd9	0.826013	3.69849	2.1627	5e-05
Hmbs	149.837	33.4704	-2.16244	5e-05
Ntf5	4.87386	1.08933	-2.16162	5e-05
Npcd	1.20995	5.40831	2.16023	0.02525
Hist1h3c	9.51654	2.13067	-2.15913	0.0007
Cdh16	0.529312	2.36395	2.15901	5e-05
Aldh1a2	65.0036	14.587	-2.15584	5e-05
Ddc	26.1553	116.47	2.15479	5e-05
Mybpc1	0.766824	3.41257	2.15389	5e-05
Clcn5	8.98389	2.03801	-2.14018	5e-05
Frmd7	2.26168	0.515745	-2.13267	5e-05
Lyl1	22.4754	5.13167	-2.13085	5e-05
Gm13889	1.50379	6.57631	2.12867	5e-05
Sh3kbp1	15.1567	66.2777	2.12856	5e-05
Spink4	10.6832	2.45119	-2.1238	0.0075
Hpgd	33.5156	7.71179	-2.1197	5e-05
Efcab1	4.21894	0.971315	-2.11887	5e-05
Tmcc2	55.7375	12.8342	-2.11865	5e-05
Ace	0.600027	2.58426	2.10665	5e-05
Hspg2	27.8744	119.72	2.10265	5e-05
Rpl35	14.902	3.47465	-2.10057	0.00015
Fhod3	11.1768	47.8679	2.09855	5e-05
Cldn5	4.03119	17.1709	2.09069	5e-05
Acta2	188.727	801.823	2.08698	5e-05
Mgll	2.11941	9.00169	2.08653	5e-05
Fam210b	37.0027	8.74558	-2.08101	5e-05
Mypn	2.18551	9.2457	2.08081	5e-05
3425401B19Rik	2.74262	11.5992	2.0804	5e-05
Enpp2	0.644329	2.72384	2.07977	5e-05
Aldh1a1	7.74169	1.83456	-2.07721	5e-05
Popdc3	7.04957	29.7124	2.07546	5e-05
Gp1bb	3.57892	0.849835	-2.07427	0.002
Galnt16	1.30622	5.49821	2.07356	5e-05
Supt4a	46.9674	11.1623	-2.07303	5e-05
1700040L02Rik	5.56164	23.3572	2.07029	5e-05
Pdpr	8.19661	1.95732	-2.06615	5e-05
Srl	57.9916	242.214	2.06237	5e-05
Idh2	313.152	1307.35	2.06171	5e-05
Hist1h2bm	2.51948	0.603824	-2.06093	0.03905
Tnni3k	11.2247	46.7573	2.05852	5e-05
E230013L22Rik	1.19533	4.95283	2.05085	5e-05
Folr1	5.37142	1.29641	-2.05079	5e-05
Tm4sf5	12.0571	2.91172	-2.04994	5e-05
Ndufb4	3.64855	0.881308	-2.0496	0.0271
Sfrp2	24.1203	99.8143	2.049	5e-05
Adora1	2.24935	9.29913	2.04759	5e-05
P2rx1	4.34487	1.05197	-2.04622	5e-05
Palm3	3.45015	0.835765	-2.04549	0.0002
Bpgm	203.475	49.2916	-2.04544	5e-05
Afp	8.22379	1.99265	-2.04511	5e-05
Gpr39	3.22169	0.783257	-2.04026	0.0045
Rpl35a	40.5375	9.89858	-2.03396	5e-05
Acot2	5.14874	21.069	2.03283	5e-05
Esrrb	1.75295	7.17162	2.03252	5e-05
Tmem151a	6.0277	1.47838	-2.02759	5e-05
Mybpc3	197.333	804.458	2.02738	5e-05
Rpl18a	7.44573	1.82797	-2.02617	5e-05
Adssl1	13.3556	54.2138	2.02122	5e-05
Cited4	46.3345	11.4205	-2.02046	5e-05
Klf9	0.777541	3.15353	2.01998	5e-05
Xist	46.8997	11.578	-2.01819	5e-05
Yod1	3.5258	0.870656	-2.01778	0.0003
Ephx1	2.69447	10.9056	2.01699	5e-05
Col6a6	1.45701	5.87838	2.01241	5e-05
Actc1	2510.63	10101.2	2.00841	0.02485
Crabp2	9.09634	2.26128	-2.00815	5e-05
Gsn	36.4011	146.329	2.00716	5e-05
Uba52	56.5873	14.0826	-2.00656	5e-05
Lrrc17	3.22029	12.9351	2.00603	5e-05
Pcdh1	1.99146	7.99379	2.00505	5e-05
Hist1h3h	2.35926	0.588548	-2.00311	0.0378
Hist1h2ae	4.35813	1.0875	-2.00269	0.00425
Unc5c	6.91743	1.7307	-1.99888	5e-05
Col6a1	19.2166	76.7982	1.99872	5e-05
Rpl26	69.5176	17.3962	-1.99861	5e-05
Lmod2	20.2798	80.9871	1.99765	5e-05
Malat1	286.161	71.7063	-1.99665	5e-05
A330102I10Rik	2.08977	0.523776	-1.99632	0.00245
Adam8	2.25476	0.565168	-1.99622	5e-05
Akr1c13	3.28046	0.82312	-1.99472	0.00045
Hapln1	35.7447	8.97094	-1.9944	5e-05
Wnt2	4.19243	1.05365	-1.9924	5e-05
Edil3	10.393	2.61388	-1.99135	5e-05
Spock2	1.253	4.96632	1.98679	5e-05
Il18bp	4.86557	1.22821	-1.98605	5e-05
1110034G24Rik	18.8806	4.77155	-1.98438	5e-05
Hspb7	126.055	498.305	1.98298	5e-05
P2ry2	0.620013	2.44516	1.97956	5e-05
Fbln5	12.8471	50.6634	1.9795	5e-05
Ssc5d	1.30976	5.16343	1.97903	5e-05
Krt18	47.4173	12.0321	-1.97853	5e-05
Srpx2	1.13363	4.45986	1.97605	5e-05
Rapsn	3.05308	11.9999	1.97469	5e-05
Gm15421	365.813	93.0832	-1.97451	5e-05
Alpk2	8.45368	33.1648	1.972	5e-05
AI450353	7.2745	1.85453	-1.9718	5e-05
Ackr3	114.556	29.2388	-1.9701	5e-05
Tmem182	6.62836	25.9414	1.96853	5e-05
Fah	11.7701	3.01122	-1.96671	5e-05
Cma1	0.604133	2.35414	1.96226	0.0021
Aplnr	5.16932	20.1374	1.96183	5e-05
Lyz2	145.053	37.3144	-1.95877	5e-05
Ndrg1	8.35982	32.4962	1.95873	5e-05
Rps17	93.0863	24.0417	-1.95303	5e-05
Flnc	28.9108	111.673	1.9496	5e-05
Cdh5	28.8864	111.534	1.94902	5e-05
Krt80	2.66044	10.2712	1.94887	5e-05
Cyfip2	1.62468	6.26435	1.94701	5e-05
Mfn2	29.0797	111.749	1.94218	5e-05
Got1	39.9867	153.005	1.93599	5e-05
Lrrn4	22.5065	5.88503	-1.93522	5e-05
Nxph3	1.9342	0.505882	-1.93487	0.0002
Trim56	4.69321	1.22847	-1.93371	5e-05
Pak6	2.68295	10.2225	1.92986	5e-05
Col6a3	5.14096	19.5674	1.92834	5e-05
Crat	13.2679	50.4908	1.92808	5e-05
Crb2	9.23094	2.43163	-1.92455	5e-05
Palld	40.2157	152.661	1.9245	5e-05
Ptprm	4.31335	16.3663	1.92384	5e-05
Plag1	6.98211	1.84036	-1.92368	5e-05
Ckmt2	3.21199	12.1722	1.92205	5e-05
Ogdh	34.9388	132.137	1.91914	5e-05
Aldh1b1	21.2292	80.2837	1.91906	5e-05
A930013F10Rik	4.55104	1.20365	-1.91878	0.0024
Hadha	44.8805	169.321	1.9156	5e-05
Sulf2	34.8378	131.014	1.911	5e-05
Mib1	7.55453	2.00967	-1.91038	5e-05
Xrn1	3.53808	0.942245	-1.90879	5e-05
Rcan2	13.2541	49.7366	1.90786	5e-05
Hist1h4b	4.30915	1.14835	-1.90784	0.0211
Cbr2	0.556928	2.08647	1.9055	0.0049
Gm6402	24.5669	6.56121	-1.90468	5e-05
Rpl13	10.5374	2.81639	-1.9036	5e-05
Lppr1	0.5066	1.89528	1.90349	5e-05
Nudt4	285.458	76.3668	-1.90226	5e-05
Asb11	4.58023	17.1114	1.90147	5e-05
Rpl22l1	39.124	10.4909	-1.89892	5e-05
Cdh2	39.3978	146.66	1.89629	5e-05
Masp1	3.42954	12.7521	1.89464	5e-05
Pdzrn3	10.3783	38.5514	1.89321	5e-05
Pla2g4e	0.615453	2.28494	1.89244	5e-05
Wdr86	13.3218	3.59387	-1.89018	5e-05
Alox12	6.42329	1.73424	-1.88901	5e-05
Dedd2	8.00323	2.16131	-1.88867	5e-05
Acan	1.39048	5.1479	1.8884	5e-05
Hist1h1d	3.54442	0.958117	-1.88727	0.0026
Scube2	2.35177	8.6936	1.88621	5e-05
Slc44a5	2.31813	0.627362	-1.88559	5e-05
Gaa	18.4412	68.0787	1.88427	5e-05
Gm5796	3.3039	0.896858	-1.88122	5e-05
Enpp3	0.709272	2.61222	1.88086	5e-05
Cst9	4.78511	1.29927	-1.88085	0.0008
Grb14	11.6598	42.9394	1.88076	5e-05
Gys1	24.9131	91.6353	1.879	5e-05
Lsm5	7.85552	2.13796	-1.87747	0.00155
Rbfox1	0.73744	2.7071	1.87615	5e-05
Fam109b	17.1951	4.6864	-1.87544	5e-05
Trim55	49.491	181.547	1.8751	5e-05
Rps7	50.742	13.8538	-1.8729	5e-05
C1galt1	14.7873	4.04112	-1.87153	5e-05
Got2	34.9731	127.956	1.87134	5e-05
Kcnj15	0.573427	2.09449	1.86891	5e-05
Gria1	1.38788	5.06802	1.86853	5e-05
Lama4	28.372	103.409	1.86582	5e-05
Rpl41	2847.19	783.022	-1.86241	5e-05
Ell2	9.86254	2.71245	-1.86236	5e-05
Ctla2b	14.745	4.05823	-1.8613	5e-05
Gclm	40.9307	11.3046	-1.85628	5e-05
Lamc1	41.1652	148.941	1.85525	5e-05
Irx3	4.04051	14.6176	1.8551	5e-05
Moxd1	1.67331	6.05056	1.85436	5e-05
Tmem86b	13.8464	3.83696	-1.85147	5e-05
Cd74	8.04825	2.23666	-1.84733	5e-05
Nexn	72.4923	260.528	1.84554	5e-05
Aplp1	36.2259	10.0871	-1.8445	5e-05
Atp2a2	204.661	734.547	1.84362	5e-05
Cpt1b	39.6911	142.324	1.84229	5e-05
Atp1a1	136.746	489.528	1.83989	5e-05
Cacng6	1.08342	3.87682	1.83928	0.00125
Cers6	8.52871	2.38413	-1.83886	5e-05
Mpzl2	2.04806	0.573549	-1.83627	5e-05
Fam81a	6.48254	23.1384	1.83566	5e-05
Asb1	17.7317	4.96915	-1.83526	5e-05
Immp1l	17.5317	4.91335	-1.83519	5e-05
Dok2	6.18531	1.73374	-1.83496	5e-05
Pfkm	30.992	110.565	1.83493	5e-05
Cpe	54.8692	195.73	1.8348	5e-05
Cygb	1.23832	4.40958	1.83225	5e-05
B3gnt7	7.04364	1.98079	-1.83024	5e-05
Klhl41	7.52097	26.7126	1.82853	5e-05
9930012K11Rik	12.74	3.59142	-1.82674	5e-05
Gpc1	16.5788	58.7227	1.82457	5e-05
Bnc1	13.8448	3.91229	-1.82325	5e-05
Tert	3.0243	0.85482	-1.82291	5e-05
Proser2	2.41709	8.54165	1.82124	5e-05
Fcf1	52.266	14.7921	-1.82104	5e-05
Lama2	2.6197	9.25076	1.82017	5e-05
Lrtm1	0.654137	2.30958	1.81997	5e-05
Gipr	5.77612	20.3844	1.81929	5e-05
Popdc2	68.88	242.798	1.8176	5e-05
Ndrg2	58.1333	204.74	1.81635	5e-05
Cpa4	0.916027	3.22563	1.81612	5e-05
Gfm1	21.6023	75.9402	1.81368	5e-05
Rpl31	31.9713	9.098	-1.81316	5e-05
Ank1	23.5558	6.70367	-1.81306	5e-05
Filip1	7.5072	26.3678	1.81243	5e-05
Ttll4	11.9351	3.4048	-1.80957	5e-05
Dleu2	3.53494	1.00911	-1.80861	0.002
Riiad1	6.69437	1.91441	-1.80605	0.00095
Hba-a1	9241.96	2643.67	-1.80566	0.00045
Palmd	6.4449	22.5195	1.80495	5e-05
Nrip1	3.93886	1.12769	-1.8044	5e-05
Slc43a1	21.5169	6.17883	-1.80007	5e-05
Agtr1a	2.24532	7.81549	1.79942	5e-05
Car15	1.81417	0.522561	-1.79564	0.0043
Cspg4	5.72013	19.851	1.79509	5e-05
Wdfy2	4.26201	1.22901	-1.79404	5e-05
Ldhb	113.796	394.616	1.794	5e-05
Mansc1	1.94254	6.7328	1.79327	5e-05
Cldn3	2.79282	0.806095	-1.7927	0.00085
Fermt3	10.0744	2.90935	-1.79193	5e-05
Tnxb	1.54682	5.35399	1.79131	5e-05
5033406O09Rik	3.90269	1.13163	-1.78606	5e-05
Apoa1	2.07894	0.603773	-1.78377	0.00725
Tnc	6.70515	23.0806	1.78334	5e-05
Crip2	172.314	591.285	1.77881	5e-05
Rps10	18.8868	5.50682	-1.77808	5e-05
Mob1b	14.9607	4.36336	-1.77767	5e-05
Fth1	2440.41	711.982	-1.77721	5e-05
Prelp	1.06056	3.63383	1.77667	5e-05
Peg3	70.3915	20.5602	-1.77555	5e-05
Rgs10	22.9925	6.71644	-1.77539	5e-05
Sdha	98.1829	334.544	1.76865	5e-05
Lrrc10	24.2404	82.5298	1.7675	5e-05
Acadvl	32.2875	109.919	1.7674	5e-05
Lmo7	24.6034	83.7156	1.76664	5e-05
Adat3	5.39127	1.58588	-1.76534	0.0081
Synpo2l	36.7246	124.776	1.76452	5e-05
Nlrp10	3.00286	10.2006	1.76424	5e-05
Ppp1r1b	8.80071	29.8888	1.76391	5e-05
Creg1	78.7251	23.2134	-1.76186	5e-05
AI506816	10.9928	3.2525	-1.75694	0.00265
Dusp27	11.4235	38.6018	1.75667	5e-05
Hip1r	2.51007	8.48172	1.75663	5e-05
Adra1b	1.25141	4.22755	1.75627	5e-05
Pigf	27.5138	8.14961	-1.75536	0.03295
AI467606	1.92199	0.569786	-1.75411	0.00035
Uts2b	10.1796	3.01877	-1.75364	0.0002
Gm6251	155.551	46.1433	-1.75319	5e-05
Cebpb	3.94508	1.17307	-1.74976	5e-05
Ccrl2	4.54054	1.3532	-1.74649	5e-05
Lamc2	4.54875	15.2429	1.7446	5e-05
Fibin	2.13317	7.14434	1.7438	5e-05
Cmya5	2.0524	6.85853	1.74059	5e-05
Srgn	19.9251	5.96663	-1.7396	5e-05
Plbd1	1.33976	4.47387	1.73955	5e-05
Adcy5	9.92628	33.1389	1.7392	5e-05
Ablim3	1.20199	4.01187	1.73885	5e-05
Asb2	30.6037	102.058	1.73761	5e-05
Rilp	0.849804	2.83152	1.73637	5e-05
Myo1e	3.0201	10.0578	1.73565	5e-05
Tagln3	6.51045	1.95557	-1.73517	5e-05
C030006K11Rik	2.37724	7.9061	1.73368	5e-05
Ddo	2.08509	6.93169	1.7331	5e-05
Usmg5	136.679	41.2565	-1.7281	0.00015
Ehd4	28.7167	95.1195	1.72785	5e-05
Tmem29	20.8377	6.29312	-1.72735	5e-05
Sspn	19.4241	64.2319	1.72544	5e-05
Ntn4	2.64925	8.75891	1.72517	5e-05
Ppp1r3g	0.757563	2.50237	1.72386	5e-05
Abcg4	5.42821	1.64615	-1.72138	5e-05
Lamb1	44.9823	148.167	1.71979	5e-05
Thbs4	11.7346	38.5475	1.71587	5e-05
Lmcd1	9.4623	31.0701	1.71526	5e-05
Kcnk3	6.35036	20.8481	1.71501	5e-05
Epas1	6.38916	20.9584	1.71383	5e-05
Myh6	155.133	508.222	1.71196	5e-05
Perp	31.1027	101.886	1.71185	5e-05
Tox3	6.773	22.1694	1.7107	5e-05
Rps27a	10.1127	3.09145	-1.70981	5e-05
Lime1	32.8533	10.057	-1.70783	5e-05
Sned1	1.85969	0.569368	-1.70763	5e-05
3110001I22Rik	3.6856	1.12882	-1.70708	0.01335
Rtn4rl1	3.80687	12.4203	1.70603	5e-05
Amot	19.6784	6.03811	-1.70444	5e-05
Col5a1	25.4221	82.8426	1.70429	5e-05
Slc20a1	94.1549	28.8967	-1.70413	5e-05
Hist1h4k	4.19174	1.28652	-1.70407	0.04615
Esm1	0.509363	1.65929	1.7038	0.00035
Smpd5	1.98883	0.610695	-1.70339	0.03255
Prkcb	4.51911	1.38787	-1.70317	5e-05
Pdgfb	3.51782	11.4515	1.70279	5e-05
Myl2	4821.25	15690.7	1.70243	5e-05
Wbscr17	0.890953	2.89908	1.70217	5e-05
Slc2a4rg-ps	7.03647	2.17301	-1.69516	5e-05
Mapre2	27.679	89.532	1.69361	5e-05
Mfge8	37.8375	122.383	1.69352	5e-05
Sorcs2	5.60647	18.1261	1.69291	5e-05
Smoc1	4.55277	14.7026	1.69125	5e-05
4430402I18Rik	1.04903	3.38641	1.6907	0.0013
Uba7	16.4033	5.08843	-1.6887	5e-05
Arid3b	11.4772	3.56165	-1.68816	5e-05
Des	75.3962	242.894	1.68777	5e-05
Scn2b	2.13007	0.662145	-1.68568	5e-05
Mgst1	112.909	35.1053	-1.68541	5e-05
Dpy19l4	5.93101	1.84427	-1.68523	5e-05
Grn	39.0018	125.346	1.6843	5e-05
Fam129a	2.24276	7.20709	1.68414	5e-05
Milr1	1.97279	0.614114	-1.68366	0.0213
Pnmal2	1.89725	6.0947	1.68364	5e-05
Bves	37.4728	120.309	1.68283	5e-05
E2f2	21.1153	6.57735	-1.68271	5e-05
Slc6a17	2.99991	9.62811	1.68234	5e-05
C130080G10Rik	9.66292	31.0062	1.68202	5e-05
Kcnj12	1.08881	3.48895	1.68004	5e-05
Rpl13a	1260.14	393.539	-1.679	5e-05
Rspo1	12.7935	4.00659	-1.67496	5e-05
Clu	37.8286	120.774	1.67476	5e-05
Slc1a4	22.0176	6.89839	-1.67433	5e-05
Rpa3	114.941	36.0607	-1.6724	5e-05
Wscd2	1.16264	3.70517	1.67214	5e-05
Myzap	29.9126	95.2748	1.67134	5e-05
Smim1	25.0748	7.87749	-1.67043	5e-05
Eno3	88.0532	280.132	1.66966	5e-05
Antxr1	6.68975	21.2818	1.6696	5e-05
Dpysl3	62.041	197.314	1.6692	5e-05
Alg10b	20.02	6.29639	-1.66884	5e-05
Zbtb37	1.61909	0.509222	-1.66881	5e-05
Msl3l2	2.64408	8.40489	1.66847	0.00015
Mb	230.591	732.392	1.66728	5e-05
Shroom3	8.37252	26.5469	1.66481	5e-05
Alas1	12.5853	39.889	1.66425	5e-05
Nov	1.87769	5.94852	1.66357	5e-05
Tdrp	3.55584	1.1229	-1.66297	5e-05
Spire2	1.67056	0.527818	-1.66222	0.00015
Tmed8	8.47724	2.68172	-1.66043	5e-05
Slc25a13	14.8815	46.9667	1.65812	5e-05
Gstk1	16.6023	5.26108	-1.65795	5e-05
Gpx8	190.011	60.2349	-1.65741	5e-05
Gphn	5.00417	15.7751	1.65645	5e-05
Vsnl1	11.148	3.5493	-1.65118	5e-05
Rps14	1930.21	614.903	-1.65033	5e-05
Gdf6	7.76176	2.47272	-1.65028	5e-05
Sgca	4.25624	13.3345	1.64752	5e-05
Myom1	82.8981	259.698	1.64742	5e-05
Hoxb2	3.91795	1.25076	-1.6473	5e-05
Acadm	56.2752	176.238	1.64696	5e-05
Myrf	49.9521	15.9561	-1.64644	5e-05
App	69.5569	217.378	1.64394	5e-05
F10	2.08181	0.666633	-1.64287	5e-05
Fst	3.63949	1.16556	-1.64272	5e-05
3110079O15Rik	1.54158	4.81232	1.64233	0.0351
Mamdc4	2.64137	0.847335	-1.64028	5e-05
Rps18	96.9137	31.1245	-1.63865	5e-05
Wfs1	5.91386	18.3922	1.63692	5e-05
Adcy1	3.90432	1.25581	-1.63645	5e-05
Adamdec1	0.512466	1.59188	1.6352	0.00025
Rpl36	5.52396	1.77928	-1.63441	0.0383
Hmga2	38.9024	12.5468	-1.63254	5e-05
Wnt9a	5.80512	1.87306	-1.63193	5e-05
Fam65c	2.23549	0.721376	-1.63177	5e-05
Nup43	51.4928	16.6246	-1.63105	5e-05
Rnf32	1.84063	0.595068	-1.62907	0.00125
Raet1d	9.37977	3.03437	-1.62816	5e-05
Ulbp1	5.04104	1.63109	-1.62789	5e-05
Gyltl1b	1.58312	0.512396	-1.62744	0.0001
Dnase1l2	4.33066	1.40232	-1.62677	5e-05
Zfp874b	5.87388	1.90422	-1.62511	5e-05
Msc	0.519456	1.60199	1.6248	0.0014
Tcp11l1	1.92534	0.624335	-1.62472	5e-05
Prep	24.1598	74.5003	1.62464	5e-05
Itgam	3.11232	1.00938	-1.62453	5e-05
Smc1a	18.7937	57.916	1.62372	5e-05
Tspan8	4.34182	1.40967	-1.62294	5e-05
Capn5	9.60038	3.11768	-1.62262	5e-05
Hspb1	44.4505	136.746	1.62123	5e-05
Bmp7	16.4845	50.6619	1.61979	5e-05
Cks2	40.5402	13.2048	-1.61828	5e-05
Mdga1	1.14631	3.51903	1.61818	5e-05
5930403L14Rik	4.54643	13.9547	1.61794	5e-05
Lsm3	309.04	100.687	-1.61791	5e-05
Hbq1a	2.06992	0.674481	-1.61772	0.02735
Rpl7	257.349	83.8742	-1.61743	5e-05
Cxcr4	3.08827	9.46421	1.61568	5e-05
Itgb3	15.0883	4.92452	-1.61538	5e-05
Cs	128.117	392.468	1.61511	5e-05
Pcca	6.11314	18.7048	1.61342	5e-05
Aoc2	5.67646	1.857	-1.61202	5e-05
Prdm10	2.55051	0.834725	-1.61141	5e-05
Eif4e3	2.4096	7.35537	1.61	5e-05
Ddx25	6.05215	1.98417	-1.60891	5e-05
Mylk3	50.1176	152.843	1.60866	5e-05
Prdx1	252.8	82.9218	-1.60817	5e-05
Il20rb	1.38413	4.21681	1.60717	5e-05
Nrgn	10.4591	3.4341	-1.60676	5e-05
Mlkl	0.873265	2.65966	1.60675	0.00015
Znhit3	41.9938	13.8098	-1.60448	5e-05
Dnm3os	7.59666	2.49852	-1.60429	5e-05
Pgap1	4.48748	1.47692	-1.60331	5e-05
Sf3b6	138.298	45.5471	-1.60235	5e-05
Tceal6	0.76641	2.3269	1.60222	0.0018
Prkcz	1.64342	0.542843	-1.59809	5e-05
Cpa3	1.70629	5.16375	1.59755	5e-05
Ogn	8.60459	26.0214	1.59652	5e-05
Pam	168.117	508.391	1.59647	5e-05
Tmod1	64.4568	194.777	1.59541	5e-05
Igfbp6	3.88754	1.28673	-1.59515	0.00015
Uros	33.5353	11.1024	-1.59481	5e-05
Hist1h4i	47.9611	15.8833	-1.59435	5e-05
Acvr2b	3.25423	1.07798	-1.59399	5e-05
Mr1	1.94717	5.87685	1.59367	5e-05
Lrrc8d	3.24904	9.8042	1.59339	5e-05
Gbas	74.5156	224.667	1.59217	5e-05
Mdh2	203.507	613.548	1.5921	5e-05
Prtg	2.62824	0.871778	-1.59206	5e-05
Kcne1l	30.3453	10.0696	-1.59147	5e-05
Samd5	1.5396	0.511529	-1.58967	0.0003
Raet1e	3.17707	1.05651	-1.58839	0.01805
E2f5	24.602	8.19522	-1.58592	5e-05
Fxyd1	139.776	419.419	1.58528	5e-05
Cyb5a	219.601	73.1995	-1.58498	5e-05
Fam84b	11.5179	3.83931	-1.58496	5e-05
Rassf2	3.2111	9.63277	1.58488	5e-05
Fam160a1	1.52074	4.56078	1.5845	5e-05
Cemip	5.47104	1.8254	-1.5836	5e-05
Lpl	29.2879	87.7701	1.58342	5e-05
Rps27l	770	256.983	-1.58319	5e-05
Atp1a2	6.4953	19.4593	1.58299	5e-05
Tln2	7.27702	21.8001	1.58291	5e-05
Agpat4	23.3315	7.79512	-1.58163	5e-05
Chchd1	361.517	120.808	-1.58134	5e-05
AI504432	1.84106	0.615258	-1.58127	5e-05
Rpsa	103.507	34.5924	-1.5812	5e-05
Mettl4	6.08973	2.0361	-1.58057	5e-05
Zc3hav1	13.4773	4.50696	-1.5803	5e-05
Rpl38	34.219	11.4449	-1.5801	0.0404
Cyp2s1	4.82948	1.61673	-1.57879	5e-05
Tnnt2	1791.48	5350.89	1.57862	0.00025
Fgf13	14.7581	43.9599	1.57468	5e-05
Tbxas1	3.42671	1.15045	-1.57462	5e-05
Tcf15	1.29147	3.84393	1.57357	0.00075
Klf13	6.07834	18.0892	1.57338	5e-05
Pm20d1	0.647534	1.92603	1.5726	5e-05
Slc20a2	15.2589	45.3596	1.57176	5e-05
Gcnt1	15.5496	5.23092	-1.57174	5e-05
Wscd1	1.0616	3.15531	1.57154	5e-05
Vwa8	6.07026	18.0343	1.57092	5e-05
Tnnt1	150.398	446.792	1.57082	5e-05
Prdm16	3.08709	9.16982	1.57064	5e-05
Fhl2	95.0914	282.373	1.57021	5e-05
Psmb3	39.6769	13.3625	-1.57011	5e-05
Fam57b	0.503126	1.49379	1.56999	0.00095
Egln3	6.68523	19.8403	1.56938	5e-05
Sh3yl1	8.48074	2.86255	-1.56689	5e-05
Txnrd3	4.0322	11.944	1.56664	5e-05
Pet100	17.973	6.0703	-1.566	5e-05
Galnt18	3.03988	8.99899	1.56575	5e-05
Agl	12.1834	35.9875	1.56258	5e-05
Slc16a2	8.23281	24.3029	1.56167	5e-05
Nup62cl	2.17109	0.736356	-1.55994	0.00315
Matn4	1.31398	3.86396	1.55614	5e-05
Oprl1	7.40882	2.5221	-1.55462	5e-05
Stamos	1.6931	0.576603	-1.55402	0.03245
Polb	52.9482	18.0358	-1.55371	5e-05
Tspan9	35.2791	103.495	1.55268	5e-05
Npas4	5.06224	1.72625	-1.55213	5e-05
Gtsf1	88.8102	30.2875	-1.552	5e-05
Car13	6.34636	2.16483	-1.55167	5e-05
Npb	1.38784	4.06179	1.54927	0.01265
Atp5b	872.915	2553.2	1.5484	0.0002
Mstn	5.65166	1.93265	-1.54809	5e-05
Aldoa	554.869	1619.57	1.54539	5e-05
Bambi	28.7377	9.84928	-1.54486	5e-05
Lrrn2	2.28145	6.65558	1.54461	5e-05
Slc8a2	1.18441	3.45339	1.54384	5e-05
Adam9	15.7879	45.964	1.54169	5e-05
C1qtnf1	3.2949	9.59162	1.54154	5e-05
Aard	3.50249	1.20349	-1.54116	0.0001
D630003M21Rik	0.785083	2.28233	1.53959	5e-05
Timm8b	570.302	196.198	-1.53941	5e-05
Rps20	828.119	285.025	-1.53875	5e-05
Nmrk2	7.58083	2.61	-1.53831	0.00015
Igf2r	127.587	370.561	1.53823	5e-05
Nkd2	2.38354	6.91976	1.53762	5e-05
Zfp874a	7.63326	2.62973	-1.53739	5e-05
Kcnab3	0.528198	1.53091	1.53524	0.00015
Lrrc4b	3.66748	10.629	1.53515	5e-05
Bmpr1b	1.51386	0.522808	-1.53388	5e-05
Vwa1	0.96978	2.80653	1.53306	5e-05
Klhl28	2.82145	0.975496	-1.53223	5e-05
Pde2a	4.27686	12.3608	1.53115	5e-05
Ppl	3.8813	1.34586	-1.52801	5e-05
Clmn	1.92252	0.666652	-1.528	5e-05
Plod1	13.1709	37.9821	1.52797	5e-05
Pfdn4	68.8006	23.8609	-1.52777	5e-05
Slc25a38	24.4744	8.48802	-1.52777	5e-05
Zfp658	2.40986	0.836407	-1.52667	5e-05
Tmem170	5.95524	2.071	-1.52383	5e-05
Lcat	4.79662	1.66928	-1.52279	5e-05
Myadml2	2.60078	7.47273	1.52269	5e-05
Sel1l3	0.861182	2.47212	1.52136	5e-05
Zfp953	1.95442	0.680848	-1.52134	5e-05
Nol3	0.86187	2.47196	1.52011	0.0374
Ptgfrn	28.5123	81.7352	1.51937	5e-05
Slfn3	1.87482	0.654103	-1.51916	0.0007
Gng5	30.904	10.7927	-1.51774	5e-05
A730008H23Rik	42.4823	14.8487	-1.51653	0.004
Adamts8	3.98629	11.393	1.51503	5e-05
Mall	2.09309	5.98205	1.51501	5e-05
Adnp	24.2509	8.48959	-1.51427	0.0209
Hspa2	2.53883	7.24854	1.51352	5e-05
Ror1	4.84728	13.8389	1.51348	5e-05
S100a10	500.344	175.296	-1.51313	5e-05
BC037034	11.9807	4.19854	-1.51275	5e-05
Pnpla2	8.15578	23.2385	1.51062	5e-05
Sh3tc2	8.04423	2.82355	-1.51044	5e-05
Htra1	14.1342	40.258	1.51008	5e-05
Pfkp	32.1651	91.6117	1.51004	5e-05
Cpt1a	14.3553	40.864	1.50925	5e-05
Cela1	1.91517	0.674307	-1.506	0.0083
Iars2	17.9495	50.965	1.50557	5e-05
Ost4	270.247	95.1987	-1.50527	5e-05
Dnajb3	6.92122	2.44121	-1.50343	0.00055
C1qtnf5	0.671363	1.90311	1.50319	0.00165
Tmsb15b1	10.9323	3.85856	-1.50247	0.04125
Rfc4	97.3835	34.3877	-1.50179	0.0063
Gm11992	0.898742	2.54449	1.5014	0.0001
Syt14	1.94058	0.685781	-1.50067	5e-05
Usp2	6.95303	19.6719	1.50042	5e-05
Dkk3	20.4229	57.7332	1.49921	5e-05
Cited1	102.599	290.03	1.49919	5e-05
Aplp2	71.4182	201.835	1.49881	5e-05
Col3a1	173.869	490.68	1.49678	5e-05
Rps4x	215.699	76.4504	-1.49642	5e-05
B4galnt4	2.82881	1.00265	-1.49638	5e-05
Mtus2	11.3267	31.9431	1.49577	5e-05
Krt14	2.59819	0.921489	-1.49547	0.00035
Fam124a	0.750054	2.11301	1.49423	5e-05
Rftn1	7.78632	21.9192	1.49318	5e-05
Med31	27.075	9.62513	-1.49209	5e-05
Dhrs7	11.7359	32.9882	1.49103	5e-05
1700024F13Rik	2.82715	1.00649	-1.49001	0.01385
Gpc4	17.5661	49.3277	1.48961	5e-05
Zfp429	5.26346	1.87468	-1.48937	5e-05
Retsat	4.94948	13.8758	1.48723	5e-05
Nup35	2.51756	0.898077	-1.48712	5e-05
Cd93	23.2565	65.193	1.48708	5e-05
Kcng2	7.51522	21.053	1.48614	5e-05
Sptb	25.3293	9.05162	-1.48456	5e-05
Hspe1	87.2153	31.17	-1.48443	5e-05
Isg15	4.6927	1.67781	-1.48384	0.00375
Ormdl2	12.6392	4.51919	-1.48377	0.0014
Slc16a9	0.611262	1.70888	1.48319	5e-05
Acrbp	7.32499	2.62224	-1.48203	5e-05
Tmsb15l	10.887	3.89794	-1.48183	5e-05
Aldh1l2	4.64862	12.9815	1.48158	5e-05
Mrps33	13.2628	4.75285	-1.48052	5e-05
Dpysl5	5.74751	2.06213	-1.4788	5e-05
Dusp19	10.5008	3.76834	-1.4785	5e-05
Lmod1	0.678897	1.89149	1.47826	5e-05
Rps24	411.249	147.718	-1.47717	5e-05
Plekhf1	2.19659	6.11435	1.47693	5e-05
Cpped1	13.955	38.8371	1.47665	5e-05
Itga7	0.851935	2.36966	1.47587	5e-05
Bcl2l1	77.524	27.8875	-1.47502	5e-05
Lnpep	4.51098	1.6237	-1.47415	5e-05
Shox2	4.64483	1.67197	-1.47407	5e-05
Casz1	7.68289	21.3366	1.47361	5e-05
Pdk2	20.9183	58.0622	1.47283	5e-05
Pram1	1.49637	0.53916	-1.47268	0.0008
Insc	0.827913	2.29771	1.47265	5e-05
Marf1	23.7025	8.54107	-1.47255	5e-05
Klk8	17.6633	6.36574	-1.47235	5e-05
Bdp1	6.40948	2.31137	-1.47146	5e-05
Myadm	57.7518	160.063	1.4707	5e-05
Met	2.51407	0.907142	-1.47063	5e-05
Rpl19	3.21121	1.15889	-1.47037	0.00405
Ddit4	11.1809	30.9698	1.46983	5e-05
Ano1	8.42284	3.04233	-1.46913	5e-05
Gstm1	5.65551	15.6539	1.4688	5e-05
Lbh	206.749	572.179	1.46859	5e-05
Abcc8	1.52396	4.21743	1.46854	5e-05
Mcts2	49.584	17.936	-1.46701	0.0007
Prkaca	50.8699	140.59	1.46661	5e-05
Pecam1	36.877	101.893	1.46626	5e-05
Bcam	72.0963	199.203	1.46624	5e-05
Rffl	9.24395	3.34591	-1.46611	0.00055
Ltbp4	19.6147	54.0617	1.46267	5e-05
Gadd45a	12.5853	4.56795	-1.46212	5e-05
Phyh	36.7103	101.11	1.46167	5e-05
Stk39	31.1647	85.8341	1.46164	5e-05
Rorc	1.53955	4.23766	1.46076	5e-05
Ftl1	1116.04	405.838	-1.45941	5e-05
Ttyh2	1.56328	4.29652	1.45859	5e-05
Atp6v0e	263.851	96.0022	-1.45858	5e-05
2023-03-02	95.546	34.7774	-1.45805	5e-05
Pdk4	12.7243	34.9365	1.45715	5e-05
Cenpw	27.9981	10.1981	-1.45702	5e-05
Fig4	14.118	38.7586	1.45698	5e-05
Mmrn2	12.0141	32.9803	1.45687	5e-05
Wipi1	11.804	32.4011	1.45677	5e-05
Mtus1	29.3182	80.4714	1.45668	5e-05
Nhlrc2	9.23529	3.365	-1.45655	5e-05
Il15	12.9611	4.72541	-1.45568	5e-05
Cyyr1	1.11003	3.04384	1.4553	5e-05
Tmsb4x	5445.31	1986.61	-1.45471	5e-05
Irx1	2.44173	6.69266	1.45467	5e-05
Elmo1	2.3244	6.36953	1.45433	5e-05
Kcne3	15.8147	5.7722	-1.45407	5e-05
Idh3a	77.4712	212.04	1.45261	5e-05
Celsr1	2.23088	6.10558	1.45252	5e-05
Abca2	2.36088	6.45581	1.45127	5e-05
Heyl	4.10867	11.2247	1.44994	5e-05
Uqcrc1	121.351	331.503	1.44983	5e-05
Itga9	10.0633	27.4885	1.44973	5e-05
Herc3	13.2445	36.1699	1.4494	5e-05
Pcdh12	2.11234	5.76854	1.44936	5e-05
E030030I06Rik	2.98349	1.09263	-1.44919	0.0025
4930412O13Rik	2.41131	0.883281	-1.44888	5e-05
Mamld1	2.04979	5.59473	1.44859	5e-05
Tceal5	8.70985	23.7621	1.44794	5e-05
P2rx5	0.758409	2.06571	1.44559	0.0003
Kcnn2	2.42698	6.60916	1.44531	5e-05
Cklf	17.1436	6.29907	-1.44446	5e-05
Ndufv1	83.8184	228.014	1.44378	5e-05
Gbe1	15.2192	41.3865	1.44326	5e-05
Lrrc3b	1.45734	3.96204	1.4429	5e-05
Etfdh	46.7897	127.152	1.44229	5e-05
Paqr7	1.90845	5.18603	1.44223	5e-05
Hexim2	4.87092	1.79349	-1.44142	5e-05
Abcc9	10.0951	27.406	1.44083	5e-05
Rps8	7.40483	2.73001	-1.43956	0.00035
Dag1	51.2897	139.106	1.43944	5e-05
Slc2a4	7.67022	20.775	1.43751	5e-05
Cox10	7.49061	20.2855	1.43729	5e-05
Ildr2	4.62753	1.70894	-1.43714	5e-05
C1galt1c1	37.4404	13.8281	-1.43699	5e-05
Dbt	8.57754	23.2233	1.43694	5e-05
Prg2	2.35161	0.869073	-1.4361	0.01155
Nrarp	5.57593	15.0825	1.4356	5e-05
Rps15a-ps4	197.701	73.1667	-1.43406	5e-05
Aifm1	22.6039	61.0461	1.43333	5e-05
Ormdl1	47.2803	17.5219	-1.43208	5e-05
Hoxa1	1.39103	0.515581	-1.43188	0.00085
Pygb	72.4349	195.428	1.43188	5e-05
Cep97	7.58744	2.81282	-1.43159	5e-05
Akap1	17.0944	46.1079	1.43149	5e-05
Cryba4	1.49972	0.556081	-1.43133	0.04145
Bcar3	4.4452	1.64832	-1.43125	5e-05
Synpo2	5.92974	15.9835	1.43054	5e-05
Rps25	44.726	16.5992	-1.43	5e-05
Thbs2	8.89457	23.9377	1.42829	5e-05
Tmco4	1.87165	5.03505	1.4277	5e-05
Isg20	3.9873	1.48253	-1.42735	0.00115
Eif3m	63.6469	23.6812	-1.42635	5e-05
Socs4	6.92729	2.57808	-1.42599	5e-05
Bex2	34.4333	12.8152	-1.42594	5e-05
Nip7	36.9752	13.7616	-1.42591	5e-05
Kremen1	14.2086	38.1546	1.42509	5e-05
Vcl	39.5025	106.043	1.42463	5e-05
Nomo1	18.0254	48.3573	1.42371	5e-05
Pfkfb1	6.71788	2.50487	-1.42327	5e-05
Arhgap24	3.28891	8.82047	1.42325	5e-05
Ptrf	88.3717	236.831	1.4222	5e-05
Ppil3	40.3005	15.0438	-1.42163	5e-05
Zfp871	24.0614	8.98355	-1.42136	5e-05
Sfn	3.92753	1.46694	-1.42082	5e-05
Map4	41.2126	110.327	1.42063	5e-05
Chmp4c	0.938106	2.51131	1.42062	0.0004
Rab37	2.58273	0.964791	-1.42061	0.00075
Lcp2	1.36628	0.510883	-1.41919	0.00015
Rps19	189.557	70.9461	-1.41784	5e-05
Hopx	65.8813	175.943	1.41716	5e-05
Zbtb26	6.92165	2.59422	-1.41582	5e-05
Znrd1	43.7766	16.4113	-1.41547	5e-05
Dlat	25.0622	66.8295	1.41497	5e-05
Rimklb	5.71008	2.14199	-1.41456	5e-05
1700001L05Rik	0.604789	1.61156	1.41395	5e-05
Tmem258	787.21	295.541	-1.41339	5e-05
Prkcq	1.37	0.514362	-1.41332	0.0003
Gatsl3	1.29747	3.45552	1.4132	0.00025
Ppp1r14c	63.4678	168.971	1.41268	5e-05
Pgm2	63.1788	168.128	1.41205	5e-05
Plcb2	0.518288	1.37903	1.41182	5e-05
Idh3g	89.3053	237.599	1.41171	5e-05
Atp5l	6.62221	2.48967	-1.41136	0.00685
Zfp583	2.91234	1.09492	-1.41135	5e-05
Zfp82	4.59755	1.72852	-1.41133	5e-05
Snhg8	20.3446	7.65407	-1.41034	5e-05
Pcdh17	0.701113	1.86316	1.41003	5e-05
Nt5c3	77.056	29.0024	-1.40974	5e-05
Gm6307	1.6434	0.618597	-1.40961	0.0025
Ubn2	9.49587	3.57559	-1.40912	5e-05
Scaper	2.06239	5.47711	1.4091	5e-05
Ckb	26.1087	69.3267	1.40888	5e-05
Gm5860	1.56077	4.14399	1.40877	0.00075
Pdss2	3.25235	8.62939	1.40777	5e-05
Prss35	12.261	32.5305	1.40772	5e-05
Slc25a12	22.2767	58.8711	1.40202	5e-05
Tyrobp	32.1513	12.1745	-1.40101	5e-05
Akap2	20.3238	53.6327	1.39994	5e-05
Kif1a	2.15263	5.67881	1.39948	5e-05
Coro6	24.3769	64.2794	1.39884	5e-05
Usp43	0.803278	2.11787	1.39864	5e-05
Ndufa4l2	5.71262	15.0488	1.39742	0.0161
Gm266	1.72149	0.65368	-1.397	0.00605
Tgm2	94.1616	247.958	1.39688	5e-05
Itm2a	497.123	188.856	-1.39632	5e-05
Ehbp1	9.08119	23.9017	1.39616	5e-05
Eda	1.71527	4.51007	1.39472	5e-05
Pkp4	24.5672	64.4898	1.39234	5e-05
Prr13	113.972	43.4223	-1.39217	5e-05
Uaca	12.8664	33.7603	1.39172	5e-05
Wnt16	0.937583	2.45885	1.39096	0.0007
Thy1	1.22452	3.21015	1.39042	0.0001
Kctd21	2.23134	0.85168	-1.38953	0.0001
Wnt9b	1.87234	0.71483	-1.38917	5e-05
Hoxb4	1.34976	0.515481	-1.38872	0.00045
Fam20c	2.61848	6.85602	1.38864	5e-05
Psma3	33.5938	12.8353	-1.38808	5e-05
H2-T22	4.53354	1.73266	-1.38765	0.0039
Rab3a	4.74186	12.3943	1.38615	5e-05
Hk2	12.4267	32.477	1.38598	5e-05
Wwox	2.90355	7.58634	1.38558	5e-05
Inhbb	0.575504	1.50282	1.38478	0.0001
Fry	4.79561	12.5227	1.38476	5e-05
Dennd2c	6.82384	2.61468	-1.38395	5e-05
Ubxn2b	6.23604	2.39181	-1.38253	5e-05
Prkcg	0.777954	2.02753	1.38197	5e-05
Mdm4	50.4645	19.3635	-1.38193	5e-05
Pacsin3	8.5817	22.3558	1.38132	5e-05
Maob	2.66694	6.94729	1.38126	5e-05
Zbtb42	1.6099	4.19371	1.38125	5e-05
Slc24a5	3.98626	1.53164	-1.37996	0.04745
Zfp109	1.72157	0.661773	-1.37932	0.0002
Atp5a1	503.712	1310.09	1.379	5e-05
9430015G10Rik	22.4534	8.63973	-1.37788	5e-05
Ror2	8.56645	22.2583	1.37758	5e-05
Gm3258	75.257	28.9803	-1.37675	5e-05
Ndufb11	271.755	104.692	-1.37616	5e-05
Hspa12a	3.68912	9.57601	1.37615	5e-05
Zhx2	3.23974	8.40444	1.37527	5e-05
N4bp3	3.11354	8.07458	1.37483	5e-05
0610009B22Rik	53.4664	20.6201	-1.37458	5e-05
Pbxip1	20.4794	53.0977	1.37448	5e-05
Dio2	0.754788	1.95696	1.37447	5e-05
Lpar3	9.90055	25.6638	1.37416	5e-05
Btbd7	11.5402	4.4526	-1.37395	5e-05
Unc45b	44.251	114.642	1.37335	5e-05
Cldn34c1	4.08784	1.57793	-1.3733	0.00215
Rps3a1	94.0386	36.3069	-1.37301	5e-05
Adgrl2	9.29559	24.0761	1.37298	5e-05
Zfp719	6.53934	2.52527	-1.37271	5e-05
Tgfbr2	11.2523	29.1371	1.37264	5e-05
Casq1	48.4537	125.414	1.37202	5e-05
Gm4349	2.16206	0.83626	-1.37038	0.00765
Wt1os	1.3289	0.514017	-1.37035	0.00035
Efemp1	14.1576	5.47847	-1.36973	5e-05
Senp8	6.45981	2.49984	-1.36965	5e-05
Fbxo10	7.1679	18.5206	1.36951	5e-05
Spg7	17.9836	46.4459	1.36887	5e-05
Cd84	2.29246	0.88769	-1.36877	5e-05
Flt3l	2.88658	1.11786	-1.36862	0.0028
Kdr	16.2882	41.9714	1.36558	5e-05
Bud31	82.6896	32.121	-1.36419	5e-05
Hey2	33.9544	87.3682	1.36351	5e-05
Gja1	83.8626	215.781	1.36346	5e-05
Cd37	2.03759	0.792244	-1.36285	0.00285
Pld6	1.01058	2.59713	1.36174	0.0005
Anxa6	110.466	283.856	1.36155	5e-05
Ppih	6.16388	2.40168	-1.3598	5e-05
Colq	3.62719	9.29869	1.35818	5e-05
Sox17	1.30007	3.33079	1.35727	5e-05
Mmp15	26.3308	67.4559	1.35719	5e-05
2700070H01Rik	2.01655	0.787405	-1.35671	0.00205
Mss51	2.63582	1.02933	-1.35655	0.00055
Cox15	7.99086	20.4586	1.35629	5e-05
Gata6	32.9428	84.2949	1.35548	5e-05
Osmr	1.22562	3.13419	1.35459	5e-05
Irx4	17.4104	44.5161	1.35438	5e-05
Tomm5	150.576	58.8931	-1.35432	5e-05
Fam189a2	15.1095	38.6241	1.35404	5e-05
Trak1	15.6881	40.0844	1.35337	5e-05
Padi4	1.50337	0.588634	-1.35275	0.00095
Cap2	42.3656	108.198	1.3527	5e-05
Socs3	7.68474	3.01016	-1.35216	5e-05
St8sia1	3.74691	1.46772	-1.35212	5e-05
Eda2r	3.15029	1.23477	-1.35124	5e-05
Selplg	1.34127	0.525745	-1.35116	0.00065
Gpi1	70.857	180.697	1.35059	5e-05
Ppp1r3b	19.7417	50.3224	1.34996	5e-05
Rab11fip5	17.8339	45.4538	1.34978	5e-05
Dapk2	6.66219	2.61542	-1.34895	5e-05
Adgrf5	6.7073	17.0817	1.34865	5e-05
Megf6	8.10213	20.6305	1.34841	5e-05
Dynlt1c	15.8748	6.23484	-1.34831	5e-05
Them6	0.543454	1.38371	1.34831	0.0063
Bgn	70.5087	179.394	1.34726	5e-05
Gimap4	8.12024	20.6516	1.34666	5e-05
Polr2h	43.285	17.0226	-1.34642	5e-05
Nr0b2	1.77911	4.51959	1.34504	0.0002
Slc6a8	14.3443	36.4142	1.34402	5e-05
Zik1	11.3382	4.46685	-1.34386	5e-05
Flt1	5.29728	13.4441	1.34364	5e-05
Me3	0.511804	1.29863	1.34333	0.0001
Cyp39a1	7.40448	18.7758	1.34241	5e-05
Alad	19.0549	7.51621	-1.34208	5e-05
Kif26a	2.47368	6.26975	1.34175	5e-05
Stac2	0.788691	1.99879	1.3416	0.0001
Ak1	47.7565	121.013	1.34139	5e-05
Tmem8b	4.3311	10.9663	1.34027	5e-05
Nt5dc3	5.30352	13.4213	1.33951	5e-05
AW549877	49.3914	19.5358	-1.33814	5e-05
Slc5a3	3.30935	1.30961	-1.33741	5e-05
Gpr68	1.933	4.88335	1.33703	5e-05
Ino80d	8.98255	3.55562	-1.33702	5e-05
Tmem109	19.3247	48.813	1.33682	5e-05
Aldh5a1	9.56988	24.1661	1.33641	5e-05
Serpinb9	10.5781	4.18957	-1.3362	5e-05
Ccdc186	5.66979	2.24663	-1.33553	5e-05
Gnpnat1	15.7947	6.2638	-1.33433	5e-05
Clasp1	24.1917	60.9964	1.33421	5e-05
Fech	142.683	56.5903	-1.33419	5e-05
Parp9	2.69886	6.79904	1.33298	5e-05
Ehd2	24.9255	62.7808	1.3327	5e-05
Dok3	1.88893	0.750347	-1.33194	0.00135
Egln1	26.1774	65.8877	1.33169	5e-05
Zfp266	36.2711	14.4151	-1.33124	5e-05
Ankrd26	2.72203	1.08184	-1.3312	5e-05
Lect1	0.796767	2.00434	1.3309	0.0034
Khk	4.79128	1.90542	-1.3303	0.00015
Abcb10	42.373	16.8611	-1.32944	5e-05
Pmpcb	53.7439	135.053	1.32935	5e-05
Nid1	36.8517	92.6028	1.32932	5e-05
Pim1	55.708	22.1723	-1.32913	5e-05
Scn5a	8.1205	20.3953	1.3286	5e-05
Tbx18	41.6658	16.5903	-1.32852	5e-05
Rps5	2188.68	871.898	-1.32783	5e-05
Rarres2	40.5915	16.1883	-1.32623	5e-05
Snrnp27	108.994	43.4792	-1.32585	5e-05
Adam1a	3.41541	1.36262	-1.32567	5e-05
Rps3	1015.36	405.108	-1.3256	5e-05
Igfbp7	8.44236	21.1493	1.32489	0.02665
Kalrn	3.5724	8.94897	1.32483	5e-05
Zfp882	2.1166	0.845484	-1.3239	5e-05
Skil	18.1355	7.24814	-1.32314	5e-05
Ncoa1	4.10271	10.2652	1.32312	5e-05
Pparg	0.662867	1.65822	1.32284	0.00185
Tmem179	1.18215	2.95687	1.32266	5e-05
Pxylp1	9.08928	22.7311	1.32243	5e-05
Sumo1	131.35	52.566	-1.32121	5e-05
Inpp5a	34.5276	86.2199	1.32027	5e-05
Spsb4	8.19372	20.4561	1.31994	5e-05
Acacb	7.53562	18.8124	1.31989	5e-05
Gngt2	37.2648	14.9341	-1.31921	0.00295
Dync1li1	21.2361	52.9893	1.31919	5e-05
Zdbf2	6.99672	2.80464	-1.31886	5e-05
Ccdc53	50.627	20.3177	-1.31717	5e-05
Hist1h2bg	5.77861	2.31989	-1.31667	0.02285
Mafg	21.8237	8.76169	-1.31661	5e-05
Impad1	49.8391	20.0155	-1.31616	5e-05
Tmem128	66.3501	26.6526	-1.31582	5e-05
C630043F03Rik	4.42547	1.77873	-1.31498	5e-05
Rac3	5.9108	2.37606	-1.31478	0.0001
Nr6a1	2.7114	1.09017	-1.31448	5e-05
Gm14295	7.56739	3.04291	-1.31434	5e-05
Atp6v0c	7.30887	18.1697	1.31381	5e-05
Arrb1	35.1873	14.1548	-1.31376	5e-05
Camk2b	1.04519	2.59719	1.31319	5e-05
Bag3	13.7363	34.1314	1.31311	5e-05
Jph2	46.8051	116.248	1.31247	5e-05
Nme4	78.3149	31.5479	-1.31174	5e-05
Htra3	1.75945	4.36693	1.31149	5e-05
Kcnj8	3.00191	7.45065	1.31149	5e-05
Apold1	4.55381	11.297	1.31079	5e-05
Itgav	33.9778	13.7038	-1.31001	5e-05
Tshz1	4.76891	11.8229	1.30985	5e-05
Alpl	1.30671	3.23865	1.30945	5e-05
Tns1	36.1906	89.6922	1.30937	5e-05
Nfix	6.3632	15.7663	1.30902	5e-05
Dancr	22.4847	9.07794	-1.30851	5e-05
Mreg	1.33915	3.31459	1.30751	5e-05
Nup37	28.6398	11.574	-1.30713	5e-05
Col1a2	125.095	309.318	1.30607	5e-05
Nr2c2	13.3583	5.40265	-1.306	5e-05
Fmo2	1.13166	2.79716	1.30552	5e-05
Gm7120	2.08916	5.16374	1.3055	5e-05
Pqlc3	4.13706	1.6741	-1.30522	0.0001
Cpox	39.5571	16.0093	-1.30503	5e-05
Pln	368.682	910.921	1.30495	5e-05
Acvrl1	2.82758	6.98419	1.30452	5e-05
Fam208a	13.6878	5.54492	-1.30365	5e-05
Stambpl1	1.56094	3.85197	1.30318	5e-05
Abtb2	5.36434	13.2232	1.3016	5e-05
Zkscan2	3.39665	1.37818	-1.30135	5e-05
Por	13.3894	32.9885	1.30087	5e-05
Ccl9	2.51384	1.02164	-1.299	5e-05
Hacd4	6.03282	2.4521	-1.29882	5e-05
Acsl3	16.384	40.3	1.29849	5e-05
Slc25a23	17.0153	41.8099	1.29701	5e-05
Rpl30	34.7592	14.1502	-1.29658	5e-05
Arl4d	18.2446	7.43011	-1.29602	5e-05
Btk	1.76954	0.720676	-1.29595	0.0004
Grhl1	7.59323	3.09321	-1.29561	5e-05
Hgf	1.83097	0.746206	-1.29496	0.0016
Npl	8.93002	3.64029	-1.29461	5e-05
Sema3c	16.6328	6.78033	-1.2946	5e-05
Fsd2	22.6166	55.466	1.29422	5e-05
Myo3b	0.584913	1.43388	1.29363	5e-05
Zfp52	1.9435	4.76376	1.29345	5e-05
Lrrc1	9.54144	23.3783	1.29289	5e-05
S1pr3	4.92716	12.0713	1.29275	5e-05
C330018D20Rik	13.6061	5.55477	-1.29246	5e-05
Arhgef6	8.36657	20.4876	1.29204	5e-05
Nfia	6.81036	16.6609	1.29066	5e-05
Jup	15.1225	36.9943	1.29061	5e-05
H6pd	7.23359	17.6923	1.29034	5e-05
Smyd2	60.3047	147.491	1.29029	5e-05
Nxpe4	1.73228	4.23483	1.28963	5e-05
Lclat1	17.5482	42.8733	1.28876	5e-05
Sncg	4.24889	1.73928	-1.28859	0.0088
Adora2a	3.10553	7.58573	1.28845	5e-05
Asb3	12.5791	5.15282	-1.2876	5e-05
Pdzd2	2.45946	6.00297	1.28734	5e-05
Acy3	3.01417	7.35523	1.28701	5e-05
Pgap3	5.41594	13.2161	1.28701	5e-05
Adprhl1	52.315	127.644	1.28683	5e-05
Gmpr	40.0668	97.7537	1.28674	5e-05
Lyz1	9.61651	3.94181	-1.28665	5e-05
Timp2	27.7536	67.7025	1.28653	5e-05
Serp2	8.08012	3.31288	-1.28629	0.00015
S1pr1	25.4314	62.0196	1.28611	5e-05
Lgi3	0.997785	2.43308	1.28598	5e-05
Rttn	3.53339	1.44921	-1.28579	5e-05
Fto	26.9941	65.8045	1.28554	5e-05
Eprs	20.4105	49.7517	1.28544	5e-05
Il23a	1.04745	2.55294	1.28529	0.0021
Pfkl	44.2206	107.751	1.28492	5e-05
Pygl	12.5643	30.5984	1.28413	5e-05
Tubb3	4.64504	1.90799	-1.28364	5e-05
Ceacam1	0.775521	1.88769	1.28338	0.00305
Igsf9	4.18415	1.71994	-1.28258	5e-05
Banp	5.94695	2.44645	-1.28146	5e-05
Ccl6	4.52908	1.86377	-1.281	0.0001
Islr	6.26207	15.2054	1.27987	5e-05
Ttc32	9.36478	3.85979	-1.27872	0.0001
Glrx3	8.50889	3.5081	-1.27828	0.0003
Sipa1l2	10.6849	25.9163	1.27828	5e-05
Rpl37a	4.78585	1.97339	-1.2781	0.0115
D15Ertd621e	36.8789	15.2093	-1.27785	5e-05
Ostc	307.626	126.895	-1.27754	5e-05
Psmb8	2.24864	0.927706	-1.27731	0.00705
Carns1	1.36805	3.31571	1.2772	5e-05
Psap	109.372	264.964	1.27655	5e-05
Prnp	37.1932	90.097	1.27644	5e-05
Rab32	9.84048	4.06249	-1.27636	5e-05
Cav3	36.4236	88.2225	1.27627	5e-05
Rpl34	22.9833	9.49021	-1.27607	5e-05
Micall2	4.15855	1.71875	-1.27472	5e-05
Magoh	246.255	101.865	-1.2735	5e-05
Fbxo6	25.2244	10.4353	-1.27334	5e-05
Chst15	1.89224	4.57366	1.27325	5e-05
Antxr2	27.4174	66.2409	1.27263	5e-05
Lrp2	1.47089	0.609034	-1.2721	5e-05
Gstm5	171.578	71.05	-1.27196	5e-05
Pced1b	5.6054	2.32165	-1.27166	0.00065
Pipox	1.16108	2.8029	1.27145	0.0004
Trmt44	3.86247	1.60081	-1.27072	5e-05
Ints2	10.8929	4.51533	-1.27049	0.00135
Tspan7	23.0509	55.5815	1.26978	5e-05
Mtfp1	5.19662	12.5293	1.26966	5e-05
Fads6	2.38045	0.987465	-1.26943	0.0064
Angptl2	20.8065	50.1202	1.26836	5e-05
Slc35d3	1.28627	0.534013	-1.26825	0.0019
4930429F24Rik	7.33841	17.6746	1.26814	5e-05
Rps6ka6	12.4135	5.15436	-1.26805	5e-05
Gsg1l	6.09072	14.6682	1.268	5e-05
Pgam2	174.292	419.718	1.26791	5e-05
Itgb5	22.3473	53.8102	1.26778	5e-05
1110059E24Rik	72.6899	30.194	-1.26749	5e-05
Sarnp	6.19738	2.57514	-1.26701	0.0002
Usp13	13.0391	31.3794	1.26698	5e-05
Nudt15	0.56594	1.36132	1.26629	0.0014
Zgpat	30.3536	12.6191	-1.26626	5e-05
Cxx1c	17.2869	41.5681	1.2658	5e-05
Zfp618	3.47169	1.44377	-1.2658	5e-05
2023-03-03	10.6824	4.44275	-1.26572	5e-05
Actr6	25.4102	10.5714	-1.26524	5e-05
2610318N02Rik	4.61645	1.92222	-1.26401	0.0004
Mia3	8.27757	19.8788	1.26395	5e-05
1500011K16Rik	32.3828	13.4916	-1.26317	5e-05
Letm1	8.91162	21.3636	1.2614	5e-05
R3hdm2	21.0504	50.4418	1.26077	5e-05
Acsf2	2.06702	4.9527	1.26066	0.0094
Eif3e	299.107	124.835	-1.26064	5e-05
Usp20	10.1629	24.3336	1.25964	5e-05
Nedd4l	6.3277	15.1468	1.25926	0.00035
Pgrmc2	22.0961	52.8847	1.25906	5e-05
Slc39a10	35.0047	14.6256	-1.25905	5e-05
Tex30	39.0117	16.3035	-1.25872	5e-05
Tcf21	66.0751	27.6174	-1.25853	5e-05
Fcna	3.07013	1.28327	-1.25848	0.0022
Mgarp	3.93099	9.4046	1.25847	5e-05
Twist1	17.7597	7.42612	-1.25792	5e-05
Rhpn2	7.53996	3.15293	-1.25786	5e-05
Tmem167	19.839	8.29793	-1.25752	5e-05
Ms4a7	0.651647	1.55757	1.25714	0.00975
Adamts2	4.04525	9.66809	1.257	5e-05
Rpl29	696.768	291.612	-1.25663	5e-05
Zfp661	3.4639	1.45183	-1.25452	5e-05
Pdha1	99.4846	237.341	1.25442	5e-05
Btaf1	13.5317	5.67206	-1.2544	5e-05
Adat1	4.56079	1.91198	-1.25421	5e-05
Acads	26.9176	64.1773	1.25351	5e-05
Snap91	30.7352	73.2459	1.25285	5e-05
Pcdhgc3	24.6215	58.6556	1.25235	5e-05
Ctnna1	82.061	195.482	1.25227	5e-05
Ago2	14.3033	6.00587	-1.2519	5e-05
Uba6	7.41292	3.11284	-1.25181	5e-05
Cd53	4.5023	1.89089	-1.25159	5e-05
Lrrc14b	4.67597	11.1311	1.25125	0.0005
A830082K12Rik	1.44319	0.606411	-1.2509	0.0228
Foxn2	11.4801	4.82437	-1.25072	5e-05
Ccdc55	5.59453	13.3123	1.25067	5e-05
Mt3	13.4088	31.9023	1.25049	5e-05
Nrp2	5.3648	12.7546	1.24942	5e-05
Lck	2.2792	0.959027	-1.24888	0.00035
Pla2g4b	5.88074	2.47451	-1.24886	0.00015
Alox5	0.890358	2.11584	1.24877	0.0003
Bhlhe40	7.79907	18.5308	1.24855	5e-05
Sema3g	1.81825	4.31917	1.2482	5e-05
Eml2	15.6262	37.1127	1.24795	5e-05
Ramp1	5.44145	12.918	1.24732	5e-05
Rab38	1.70915	0.72018	-1.24685	0.007
Sept4	5.90401	14.01	1.24669	5e-05
Igfbp3	22.0972	52.4161	1.24615	5e-05
Smim3	19.3448	8.15537	-1.24612	5e-05
D030028A08Rik	2.04061	0.860303	-1.24608	0.03105
Ikzf2	1.33383	0.562368	-1.24599	5e-05
Rrbp1	28.3463	67.2134	1.24559	5e-05
Ndufa10	94.6168	224.349	1.24558	5e-05
Rbm12b2	6.03911	2.54762	-1.24519	5e-05
Kcnk1	1.75814	0.74177	-1.245	0.0012
Ces2g	0.739325	1.75121	1.24407	0.0003
Klf8	2.43628	1.0295	-1.24273	5e-05
Tfrc	85.2867	36.0491	-1.24236	5e-05
Mcam	80.4032	190.026	1.24087	5e-05
Pkm	229.425	542.142	1.24065	5e-05
Scara3	3.50107	8.27034	1.24015	5e-05
Tnpo1	21.5166	9.10938	-1.24002	5e-05
Rps2	239.684	101.475	-1.24	5e-05
Cand2	18.449	43.576	1.23999	0.00635
Ggct	3.66935	1.55359	-1.23992	0.0008
Megf9	3.96132	1.67733	-1.23982	5e-05
B4gat1	10.8502	25.6094	1.23895	5e-05
Tox2	1.10287	2.60288	1.23885	0.00065
Sema5a	2.58841	6.10862	1.23878	5e-05
Ranbp10	30.727	13.0235	-1.23839	5e-05
Clic5	7.44191	17.5539	1.23804	5e-05
Gpt2	7.20309	3.05523	-1.23734	5e-05
Zfp551	2.14319	0.909226	-1.23705	0.0005
Tmem53	4.58808	10.8142	1.23697	5e-05
Ccl7	4.73946	2.01239	-1.23581	0.0058
Mfsd4	3.44106	1.4612	-1.2357	0.0001
Adamts17	2.56878	6.04671	1.23507	5e-05
Slc35a5	10.363	4.40324	-1.23481	5e-05
Adap1	2.45005	1.04141	-1.23428	0.0001
Med21	170.201	72.3618	-1.23394	5e-05
Lst1	10.903	4.6356	-1.2339	0.0139
Gata5	18.6445	7.92995	-1.23337	5e-05
Celsr2	0.933285	2.19364	1.23294	5e-05
Napepld	3.37523	7.93307	1.23289	5e-05
Pccb	21.0845	49.5475	1.23263	5e-05
Nfe2l1	35.0637	82.3201	1.23126	5e-05
Trim63	41.5312	97.4661	1.2307	5e-05
Lgals7	9.73959	4.15103	-1.23039	0.00165
Calcrl	31.5021	13.4268	-1.23033	5e-05
Lsr	8.66989	3.69774	-1.22937	5e-05
Hinfp	11.2032	4.77884	-1.22918	5e-05
Chchd10	68.2363	159.88	1.22838	5e-05
Mettl23	29.1073	12.4288	-1.22769	5e-05
Bloc1s2	15.6934	6.70236	-1.22742	5e-05
Cox5a	247.774	580.103	1.22728	5e-05
Tspan6	154.226	65.9017	-1.22666	5e-05
Pds5a	19.7062	8.42151	-1.2265	5e-05
Tacc2	16.7502	39.1928	1.22641	5e-05
Kif13b	3.74018	1.59865	-1.22625	5e-05
Cyth3	19.0923	44.6398	1.22534	5e-05
Tnni1	790.479	1848.19	1.22531	5e-05
Sdhaf4	84.5505	36.1657	-1.22519	5e-05
Ppp1r3d	6.12052	14.3023	1.22452	5e-05
Cdh20	1.6092	3.76023	1.22448	5e-05
Ccnt2	40.3141	17.2534	-1.2244	5e-05
Snta1	14.0654	32.8573	1.22406	5e-05
Gprc5b	5.16322	12.0595	1.22383	0.00015
Fkbp7	82.7069	35.4162	-1.2236	5e-05
Grhpr	22.6275	52.8189	1.22298	5e-05
Usp31	4.91352	2.10637	-1.222	5e-05
Urod	130.451	55.9318	-1.22177	5e-05
Htatip2	22.6475	9.71354	-1.22128	5e-05
Fam214b	26.6121	11.4169	-1.22091	5e-05
AB124611	2.10738	0.904597	-1.2201	0.00695
Fyco1	8.48567	19.7678	1.22005	5e-05
Susd2	2.68409	6.2521	1.21991	5e-05
Hykk	2.61961	1.12487	-1.21959	5e-05
Larp7	25.3973	59.1405	1.21947	5e-05
4930452B06Rik	6.54983	15.245	1.21881	5e-05
Coro1a	11.0762	4.76018	-1.21838	5e-05
Nes	18.9774	44.1456	1.21799	5e-05
Btf3	33.6547	14.4678	-1.21796	5e-05
Ngp	1.49971	3.48546	1.21667	0.0073
Edem1	13.8416	5.95603	-1.21659	5e-05
Plekha8	10.8412	4.66588	-1.21631	5e-05
Map3k2	6.103	2.62695	-1.21613	5e-05
Ece1	31.7896	73.852	1.21608	5e-05
Abcc5	46.3784	19.9732	-1.21538	5e-05
Hmgn5	11.3864	26.4394	1.21537	5e-05
Ank2	5.62233	13.0519	1.21502	5e-05
Dysf	6.7349	15.6347	1.21502	5e-05
Wdr78	1.59518	0.687207	-1.2149	0.0004
Acta1	62.7764	145.696	1.21467	5e-05
Prdx2	806.099	347.447	-1.21416	5e-05
Epb4.1	117.715	50.7562	-1.21364	5e-05
9330182L06Rik	1.73934	0.750001	-1.21358	5e-05
Rrad	40.8471	94.7238	1.21349	5e-05
1700020I14Rik	59.4998	25.658	-1.21348	5e-05
Myo18b	19.5179	45.2563	1.21332	5e-05
Calm2	568.393	245.152	-1.21322	5e-05
Hook1	5.93455	2.55968	-1.21318	5e-05
Tmc4	3.42129	1.47588	-1.21297	0.03955
N4bp2l2	15.7009	6.77602	-1.21234	5e-05
Snx16	6.16344	2.66051	-1.21203	5e-05
3830403N18Rik	2.05461	0.887092	-1.21171	0.01385
Med6	78.3098	33.812	-1.21166	5e-05
Srsf7	176.184	76.0718	-1.21165	5e-05
Nt5c2	15.0816	34.9089	1.21081	5e-05
Rpl37rt	927.886	401.494	-1.20857	5e-05
Kbtbd11	0.799446	1.84754	1.20853	5e-05
Dynlt1a	2.88954	1.25046	-1.20839	0.00235
Vps53	7.74678	17.8998	1.20828	5e-05
Lgals1	1106.57	479.392	-1.20682	5e-05
Cryab	282.585	651.95	1.20607	5e-05
Clybl	31.2897	72.182	1.20595	5e-05
Gab3	0.535944	1.23573	1.20521	0.0061
Rasl12	1.56728	3.61354	1.20515	5e-05
Ece2	16.5828	7.1934	-1.20495	5e-05
3110052M02Rik	2.47607	1.07415	-1.20485	5e-05
Shmt2	24.6112	56.7114	1.20433	5e-05
Opn3	3.0256	6.96994	1.20392	0.0081
H1f0	124.352	286.294	1.20307	5e-05
Trp53inp2	54.0889	124.498	1.20271	5e-05
Eng	42.1961	97.0958	1.2023	5e-05
Itfg3	12.9592	29.8189	1.20225	5e-05
Rab3il1	26.3724	11.4624	-1.20212	5e-05
Gpm6a	24.3135	10.5701	-1.20177	5e-05
Usp35	2.63693	1.14668	-1.2014	5e-05
Ltbp3	12.4534	28.6271	1.20084	5e-05
Nrbp2	9.06496	20.8324	1.20045	5e-05
Fastkd2	26.4191	11.4993	-1.20003	5e-05
Marveld2	1.74104	3.99855	1.19953	5e-05
Ikbkg	18.9955	8.27192	-1.19936	5e-05
Zfp420	3.52097	1.53383	-1.19883	5e-05
Atp1b2	11.4457	26.2719	1.19871	5e-05
Dennd4c	5.86728	2.55643	-1.19856	5e-05
Syt5	1.54381	0.672869	-1.1981	0.0045
Cdkn3	36.3157	15.8287	-1.19806	5e-05
Brpf3	22.0113	9.60042	-1.19707	5e-05
Hebp1	48.3085	21.0792	-1.19645	5e-05
Eef1e1	69.3438	30.2609	-1.19631	5e-05
Cggbp1	70.9049	30.9459	-1.19614	5e-05
Larp1b	5.72907	13.1243	1.19587	5e-05
Col1a1	126.294	289.236	1.19546	5e-05
Eml1	11.8778	27.181	1.19434	5e-05
Lhfp	29.9597	68.5213	1.19353	5e-05
Pnpo	72.5634	31.7422	-1.19284	5e-05
Tpr	14.4841	33.1109	1.19284	5e-05
1810010H24Rik	1.10122	2.51654	1.19234	0.00525
Tgfbi	28.1279	64.2787	1.19234	5e-05
2900026A02Rik	11.7293	26.8032	1.19229	5e-05
Fgf1	5.05016	11.538	1.19199	5e-05
Nr1h3	1.40514	0.615104	-1.19182	0.0051
Dync1h1	16.3935	37.4282	1.191	5e-05
Ccdc80	26.3269	60.1068	1.19099	5e-05
Cept1	26.2102	11.4824	-1.1907	5e-05
Ubald2	11.0172	4.82717	-1.19051	0.0038
Ndnf	0.847475	1.93268	1.18936	5e-05
Crabp1	13.8193	6.05984	-1.18933	5e-05
Wnt5b	9.85437	4.32129	-1.1893	5e-05
Ctla2a	52.5409	23.0413	-1.18922	5e-05
Fbln1	19.3571	44.131	1.18893	5e-05
Nedd9	10.3181	23.523	1.18889	5e-05
Ephx2	9.11824	20.7802	1.18838	5e-05
Mcm9	3.70238	8.43206	1.18743	5e-05
Zfp7	8.57668	3.76677	-1.18709	5e-05
Robo1	8.37555	19.0665	1.18678	5e-05
Atm	5.15401	2.26435	-1.1866	5e-05
Zfp275	21.0521	9.25193	-1.18614	5e-05
Asb8	25.2805	57.5213	1.18607	5e-05
Arhgap31	19.6724	44.757	1.18594	5e-05
Rfesd	9.62464	4.23051	-1.1859	5e-05
Itprip	7.6123	17.3056	1.18483	5e-05
Lamb2	20.2191	45.9624	1.18474	5e-05
Cox16	51.6102	22.7074	-1.18449	0.00085
Suclg1	77.7022	176.541	1.18397	5e-05
Zswim5	0.977386	2.2186	1.18265	5e-05
Gnb5	12.8406	29.1378	1.18218	5e-05
Ebf3	2.31174	5.24489	1.18193	5e-05
Ogdhl	5.26106	11.9347	1.18174	5e-05
Cd79b	1.99106	0.877788	-1.18159	0.00945
Amy1	1.27461	2.89031	1.18117	0.00055
Coa6	48.5556	21.4168	-1.1809	5e-05
Fzd3	5.40838	2.38575	-1.18075	5e-05
Aldh4a1	6.52863	14.7943	1.18019	5e-05
Eri2	16.4337	7.25771	-1.17908	5e-05
AW551984	4.14462	9.38349	1.17889	5e-05
Zc4h2	15.2718	6.74551	-1.17887	5e-05
Slc46a3	3.14516	1.38923	-1.17885	0.0001
Lhx6	0.781663	1.76926	1.17853	0.00035
Anapc10	8.87208	3.91992	-1.17845	5e-05
Cox7a2	914.926	404.37	-1.17798	5e-05
Ttc28	3.73518	8.45065	1.17789	5e-05
Adgre5	12.2994	27.8233	1.17771	5e-05
Nr1d1	3.02233	6.83646	1.17759	5e-05
Myl6	40.539	17.9241	-1.17741	5e-05
Kmt2e	9.50482	21.4875	1.17677	0.0001
Prdx4	322.503	142.657	-1.17676	5e-05
Msrb3	32.3308	73.082	1.17661	5e-05
Myeov2	557.601	246.756	-1.17615	5e-05
Arhgef28	2.02353	4.57172	1.17586	5e-05
E130006D01Rik	2.58546	1.14497	-1.17512	0.01805
Tmem38a	20.1688	45.5413	1.17505	5e-05
1810011H11Rik	1.27522	0.564972	-1.1745	0.0177
Cldn1	1.71659	0.760887	-1.17379	0.00025
Alox5ap	7.61494	3.37586	-1.17358	0.00035
Pbdc1	27.0415	11.9898	-1.17336	5e-05
Tsacc	4.12588	1.82958	-1.17319	0.0449
Sod2	25.8594	58.3032	1.17288	5e-05
Ccnc	19.9581	8.85678	-1.17212	5e-05
B3gnt3	1.32275	2.98054	1.17203	0.0003
3110040N11Rik	19.8123	8.79756	-1.17122	5e-05
Flt4	5.16033	11.621	1.1712	5e-05
Lonp1	28.3668	63.8819	1.1712	5e-05
Pnmt	1.54987	0.688559	-1.17049	0.04205
2310022B05Rik	39.9922	89.9586	1.16954	5e-05
Cahm	7.36945	3.27714	-1.16912	5e-05
Jag2	2.82801	6.35866	1.16893	5e-05
Polr2k	5.77162	2.56707	-1.16885	0.0144
Bmp2k	5.43418	2.41773	-1.16841	5e-05
Cdkn1a	11.6439	26.1645	1.16803	5e-05
Nrg1	1.27284	0.566754	-1.16726	0.006
Soat1	17.4282	7.76052	-1.16719	5e-05
Papolg	10.7151	4.77253	-1.16681	5e-05
Vdac2	121.287	272.256	1.16654	5e-05
Ank3	7.79715	17.4987	1.16623	5e-05
Erbb4	1.50234	0.669498	-1.16606	0.00045
Trim46	1.23441	0.550179	-1.16585	0.0019
Aig1	10.4987	23.5512	1.16558	5e-05
Klhl11	7.70511	3.43564	-1.16523	5e-05
Slc26a2	2.117	0.944049	-1.16509	5e-05
Use1	130.307	58.1588	-1.16384	5e-05
Ttc9	2.47883	5.55214	1.16338	5e-05
2310022A10Rik	10.48	23.4614	1.16265	5e-05
H2afz	31.1164	13.9013	-1.16245	5e-05
Guca1a	1.93101	0.862754	-1.16233	0.032
Otud1	6.9776	15.6084	1.16152	5e-05
Pla2g4a	9.65422	4.31617	-1.16141	5e-05
Lat	3.72669	1.66649	-1.16108	0.00205
Tgfa	1.84343	4.1223	1.16106	5e-05
Ccdc181	4.14421	9.26646	1.16092	5e-05
Pus10	21.6823	9.6985	-1.16068	5e-05
Kif16b	4.93807	11.0367	1.16029	5e-05
Emilin3	1.50555	3.36477	1.16022	5e-05
Hmga2-ps1	3.87928	1.73701	-1.15918	0.0304
Nfic	8.70697	19.4427	1.15898	5e-05
Ntm	8.04379	17.9558	1.15851	5e-05
Zfp185	7.07748	3.17069	-1.15844	5e-05
Siva1	68.7851	30.8157	-1.15843	5e-05
Rab3ip	12.8472	28.6746	1.15832	5e-05
Emilin2	20.1781	45.0348	1.15825	5e-05
Rpl32	2177.42	976.132	-1.15747	5e-05
Cluh	33.2524	74.1627	1.15723	5e-05
Dlc1	23.3383	52.0472	1.15712	5e-05
Olfml2a	2.90347	6.47461	1.15701	5e-05
Gm2897	3.89254	1.74559	-1.15699	5e-05
Sh3bgrl2	16.6048	7.4539	-1.15554	5e-05
Anxa11	4.11286	9.15935	1.1551	5e-05
Spon2	74.4865	33.4645	-1.15435	5e-05
Mfsd6	2.98115	6.63394	1.154	5e-05
Dock1	9.36219	20.8303	1.15377	5e-05
Pde1c	1.66285	3.6996	1.15371	5e-05
Zmym1	10.5137	4.72681	-1.15332	5e-05
6030498E09Rik	1.12156	0.504258	-1.15327	0.0404
Alb	3.72658	1.67603	-1.1528	0.0003
Rtn4ip1	7.77781	17.2833	1.15194	5e-05
Zfp58	10.1574	4.5712	-1.15188	5e-05
Zfyve16	8.63672	3.88795	-1.15147	5e-05
Atp5j2	3052.68	1374.4	-1.15128	5e-05
Plcg2	2.77728	6.16858	1.15126	5e-05
Iqgap3	11.0332	24.4963	1.15071	5e-05
Tcea3	17.8669	39.665	1.15057	5e-05
Stmn4	10.5656	4.75963	-1.15045	5e-05
Zfp607	2.45559	1.10629	-1.15033	5e-05
Cpeb2	13.6657	6.1576	-1.15012	5e-05
Chrnb1	2.36866	5.25667	1.15008	5e-05
Mrpl35	20.1173	9.06496	-1.15006	5e-05
Gchfr	4.01295	1.8087	-1.14971	0.0193
Pigt	18.7823	41.6577	1.14921	5e-05
Ift57	3.48152	7.72084	1.14904	5e-05
Icam1	3.93676	8.72706	1.14849	5e-05
Kctd15	11.697	5.27653	-1.14848	5e-05
Pid1	2.89437	6.41481	1.14816	5e-05
Itm2b	116.877	258.958	1.14772	5e-05
Cpt2	14.0595	31.1483	1.1476	5e-05
Mbp	8.20189	3.70254	-1.14744	5e-05
Gemin6	21.3612	9.64546	-1.14707	5e-05
Adcyap1r1	9.06688	4.09503	-1.14673	5e-05
Magee1	3.58296	7.93135	1.14641	5e-05
Id2	237.143	107.145	-1.14619	5e-05
Stard10	41.7289	18.8591	-1.14579	5e-05
Igsf1	0.723315	1.60018	1.14554	0.0074
Fam178b	1.35504	0.612888	-1.14465	0.04105
Leo1	11.6261	25.6925	1.14398	5e-05
Nlrx1	2.02426	4.47335	1.14396	5e-05
Rpl18	16.8216	7.61452	-1.14349	0.0002
Etohi1	13.3415	6.04123	-1.143	5e-05
1600020E01Rik	18.115	8.206	-1.14243	0.0002
Msra	18.1445	40.0474	1.14218	5e-05
Ccne2	32.8066	14.8649	-1.14208	5e-05
9030617O03Rik	1.13787	2.51097	1.14191	5e-05
Fez2	16.2144	35.7666	1.14134	5e-05
Fam83h	1.4567	0.660399	-1.14129	0.0002
Trim59	65.8079	29.8372	-1.14115	5e-05
Phlpp1	4.63009	10.2098	1.14085	5e-05
Chst11	6.39203	14.0931	1.14064	5e-05
Efnb3	32.6794	72.046	1.14054	5e-05
Glt28d2	0.796673	1.75635	1.14052	0.00065
Asphd2	1.7468	0.792779	-1.13973	0.0065
Glb1	15.9756	35.1959	1.13954	5e-05
Gale	12.511	5.68501	-1.13796	5e-05
Pitpnm1	4.62429	10.1682	1.13676	0.0001
Mmp2	39.296	86.402	1.13668	5e-05
Arpp21	0.805859	1.77167	1.13651	0.00035
Mob3a	19.2084	8.73835	-1.13631	5e-05
Rnaset2b	7.20945	15.8465	1.1362	5e-05
Rplp1	539.759	245.631	-1.13583	5e-05
Lrrc8b	4.08725	1.86052	-1.13543	5e-05
Ly6a	1.49218	0.679244	-1.13542	0.02235
Atp2a3	6.17568	2.81222	-1.13489	5e-05
Kpna2	2.73737	1.24659	-1.1348	0.00065
Phf6	19.1223	8.70859	-1.13475	5e-05
Pitpnc1	3.50578	7.69398	1.13399	5e-05
Ldb2	5.31121	11.6559	1.13394	5e-05
Hfe2	4.33273	9.50518	1.13344	5e-05
Ly86	5.51262	2.51284	-1.13342	0.0012
Gstt1	6.36879	2.90326	-1.13335	0.0004
3830432H09Rik	2.73318	1.2466	-1.13259	0.0003
Bcor	9.57261	20.9876	1.13255	5e-05
Fbxo40	4.17116	9.14274	1.13218	5e-05
Pank3	23.312	10.6387	-1.13175	5e-05
Tmem245	8.15879	3.72462	-1.13126	5e-05
Rpia	10.0824	4.60288	-1.13124	5e-05
Brd7	31.4544	68.8977	1.13119	5e-05
Fam46b	0.840861	1.84099	1.13054	0.0016
Pop5	22.1643	10.1241	-1.13045	5e-05
1700123O20Rik	31.833	14.5437	-1.13013	0.02105
Hspbap1	2.74951	1.25618	-1.13013	5e-05
Otud4	44.4587	20.3258	-1.12916	5e-05
Rplp2	24.5706	11.2334	-1.12914	0.0014
D8Ertd82e	3.5395	7.74075	1.12893	5e-05
Fktn	6.09953	2.78924	-1.12883	5e-05
Vstm4	5.24074	11.4591	1.12865	5e-05
Pdcd10	11.029	5.04592	-1.12811	5e-05
Npepps	27.0098	59.0094	1.12746	5e-05
Sorbs2	82.1643	179.475	1.1272	5e-05
Mbd5	2.47939	5.41418	1.12676	5e-05
Tmem255a	10.0568	21.9592	1.12666	5e-05
Nebl	36.6261	16.7782	-1.12628	5e-05
Map1a	2.51494	5.48657	1.12538	5e-05
Abcb8	13.014	28.3835	1.12499	5e-05
Tyms	19.6771	9.02251	-1.12492	5e-05
Arhgef3	7.96597	17.3728	1.1249	5e-05
Mmp13	0.719136	1.56786	1.12446	0.0044
Slc38a9	4.604	2.11174	-1.12446	5e-05
9130011E15Rik	5.66495	12.3495	1.12431	5e-05
Cstad	1.01481	2.21158	1.12387	0.0352
Ppp1r11	43.7876	20.101	-1.12326	5e-05
Tmem256	222.038	101.942	-1.12305	5e-05
Irf2bpl	11.5112	25.0639	1.12257	5e-05
Mad2l1	85.387	39.2185	-1.12248	5e-05
Rnf208	1.23681	2.69275	1.12246	0.0046
Sox18	9.89521	21.5337	1.1218	5e-05
Cadm3	1.28831	0.592068	-1.12165	0.00035
Tdrd7	5.15715	11.219	1.12129	5e-05
Creld1	12.6664	27.5489	1.12099	5e-05
Arsb	5.90931	12.8498	1.12068	5e-05
Ttn	17.4076	37.8361	1.12005	0.00025
Rbm3	41.0769	18.9017	-1.11981	5e-05
Srf	27.7597	60.3225	1.11971	5e-05
Tmem68	18.528	8.52775	-1.11947	5e-05
5530601H04Rik	3.13049	1.44095	-1.11937	5e-05
Crebzf	41.6756	19.183	-1.11937	5e-05
Fndc5	4.74754	10.3127	1.11917	5e-05
Kif1c	22.5453	48.9294	1.11788	5e-05
Phospho2	15.5492	7.16573	-1.11765	5e-05
Was	1.77684	0.819141	-1.11713	0.00205
Dst	5.5971	12.1405	1.11708	5e-05
Polr2a	24.12	52.2847	1.11616	5e-05
Rpap3	8.63535	18.7099	1.11548	5e-05
Olfr1372-ps1	1.84599	0.852093	-1.11531	0.0053
Mrps14	37.68	17.393	-1.11529	5e-05
Slc24a3	2.32308	5.03265	1.11528	5e-05
Tmem50b	16.4172	35.5636	1.11519	5e-05
Itgb3bp	8.2436	3.80555	-1.11517	5e-05
Laptm4b	32.6842	70.7926	1.11501	5e-05
Taf3	2.2726	4.9223	1.11499	5e-05
Phactr1	1.66005	3.59455	1.11459	5e-05
Eepd1	5.58271	12.0845	1.11412	5e-05
Sdk1	2.74433	5.94036	1.1141	5e-05
Hist1h2ag	6.28841	2.90539	-1.11396	0.0381
Uty	4.76863	2.20415	-1.11335	5e-05
Erg	7.7418	16.7471	1.11317	5e-05
Arid1b	3.96232	8.56556	1.1122	5e-05
Ncl	48.8225	105.52	1.11189	5e-05
0610009O20Rik	21.9609	47.4459	1.11135	5e-05
Tspan18	22.9224	49.506	1.11085	5e-05
Dnajb11	33.4332	72.2028	1.11077	5e-05
Gpr50	1.29999	0.602008	-1.11064	0.0018
Timp3	39.225	84.6849	1.11033	5e-05
Mybpc2	1.03868	2.24243	1.1103	0.0001
Rpp38	12.1264	5.61792	-1.11004	5e-05
Ldb3	113.211	244.298	1.10963	5e-05
Tspan3	98.2754	212.04	1.10943	5e-05
Fignl2	4.35576	2.0189	-1.10936	5e-05
AA474331	4.489	2.08239	-1.10815	0.00805
Fcer1g	23.2284	10.7766	-1.10798	5e-05
Dlst	91.5671	197.29	1.10742	5e-05
Commd2	16.7561	7.77705	-1.10739	5e-05
Fermt2	65.4091	140.907	1.10718	5e-05
Exoc4	14.9054	32.0923	1.1064	5e-05
Stk36	1.82437	0.847612	-1.10592	5e-05
Mipep	11.8582	25.5182	1.10564	5e-05
Epdr1	8.78063	18.8779	1.1043	5e-05
Rab20	8.71118	18.728	1.10425	0.0001
Mmp14	44.5088	95.6868	1.10423	5e-05
Zc3h6	1.14071	2.4522	1.10415	5e-05
Naa20	66.1191	30.7584	-1.10409	5e-05
Etnk1	33.4511	15.5669	-1.10357	5e-05
Alpk1	2.1329	0.992631	-1.10349	5e-05
Myh10	58.7028	126.121	1.10331	5e-05
Tob1	9.05423	19.4455	1.10278	5e-05
Acaa2	108.937	233.856	1.10213	5e-05
Stra13	104.497	48.6919	-1.10172	5e-05
Abcg1	1.35857	2.91551	1.10166	5e-05
Lnx2	4.09276	8.77797	1.10081	5e-05
Lrp10	16.8081	36.0484	1.10078	5e-05
Ncoa4	15.1772	7.08234	-1.09961	5e-05
Tubb6	34.3371	73.5223	1.09841	5e-05
Sema4b	3.88467	8.31742	1.09835	5e-05
Chn1	6.84619	14.6533	1.09785	5e-05
Rtp4	3.68826	1.72523	-1.09615	0.0006
Mgrn1	31.9994	68.3975	1.0959	5e-05
Inhba	4.49639	2.10404	-1.0956	0.0003
Lhpp	11.8493	25.3208	1.09552	5e-05
Lrrc51	4.96828	2.32537	-1.09529	0.004
Phf24	1.74063	3.71838	1.09507	5e-05
Tmem208	57.9588	27.1326	-1.095	5e-05
Sema3b	3.07289	6.56258	1.09467	5e-05
Ldlr	7.194	15.3631	1.0946	5e-05
Prkar2a	16.1619	34.511	1.09446	5e-05
Spag1	2.71735	1.27363	-1.09325	5e-05
Chac2	13.4895	6.32423	-1.09287	0.00075
Sdc3	20.0992	42.8685	1.09277	5e-05
Zfp398	2.21099	1.03723	-1.09195	0.0002
Ndufa8	105.241	224.276	1.09157	5e-05
Mccc1	12.3628	26.342	1.09136	5e-05
Tnks	13.6833	6.42225	-1.09126	5e-05
Cmip	6.21451	13.2392	1.0911	5e-05
Ehhadh	2.12644	4.5299	1.09104	5e-05
Loxl2	33.3942	71.1092	1.09044	5e-05
Lrpprc	22.6404	48.1846	1.08967	5e-05
Elmod2	10.9929	5.16603	-1.08944	5e-05
Rfx3	4.70713	2.21327	-1.08867	5e-05
Slc7a8	2.47999	5.27375	1.0885	5e-05
Fam131b	2.13541	1.00428	-1.08835	0.00015
Sp2	6.86752	14.6024	1.08834	5e-05
Snca	104.916	49.3458	-1.08823	5e-05
Clk3	51.1104	24.0434	-1.08798	5e-05
Manba	12.7878	27.1676	1.08712	5e-05
Ppif	43.5739	92.5406	1.08662	5e-05
Piezo2	1.7983	3.81906	1.08659	5e-05
Cd24a	152.41	71.7931	-1.08604	5e-05
Parm1	18.091	38.3983	1.08577	5e-05
Inafm2	14.6871	31.1729	1.08574	5e-05
Clip4	12.3725	26.2589	1.08567	5e-05
Kazald1	1.33154	2.82593	1.08563	0.0037
Yae1d1	11.404	5.37476	-1.08527	5e-05
Pde4b	9.62375	20.4193	1.08526	5e-05
Irf9	13.0689	6.15971	-1.08521	5e-05
Prdm15	4.80683	2.26578	-1.08508	5e-05
Thap2	5.85133	2.75856	-1.08485	5e-05
Coq5	17.4418	36.9953	1.08479	5e-05
Ncf1	4.00688	1.88923	-1.08468	5e-05
Gm1673	22.01	10.3839	-1.08381	0.0037
Cfap45	0.968657	2.0531	1.08374	0.0039
Kif24	2.58459	1.21998	-1.08308	5e-05
Adcy9	1.35827	2.87747	1.08303	5e-05
Gm561	89.3624	42.189	-1.0828	5e-05
Gm4980	2.17562	1.0273	-1.08256	0.0007
Eef2k	6.61114	13.9977	1.08222	5e-05
Cd52	12.7751	6.03389	-1.08218	0.00415
Trp53inp1	20.9294	9.88534	-1.08217	5e-05
Kcnh2	19.2189	40.6883	1.08209	5e-05
Nudt21	6.30806	2.98027	-1.08175	0.0005
Zfp60	10.181	4.81041	-1.08165	5e-05
Pxdn	49.6011	104.962	1.08142	5e-05
Eftud1	4.13843	8.75705	1.08136	5e-05
Msn	90.2386	190.943	1.08132	5e-05
Slc37a1	1.36983	2.89751	1.08081	0.00015
Sil1	10.1913	21.5396	1.07966	5e-05
Krt222	0.745478	1.57559	1.07965	0.00175
Itpr2	2.93517	6.20352	1.07964	5e-05
Tbcel	18.3379	8.67728	-1.07951	5e-05
2900011O08Rik	1.58284	0.749016	-1.07945	0.00425
Nop10	214.245	101.391	-1.07933	5e-05
Zfp595	2.36821	1.12078	-1.0793	5e-05
Oxa1l	24.4351	51.6265	1.07916	5e-05
Cd300a	1.31622	0.623069	-1.07894	0.00055
Hnmt	5.87506	2.7827	-1.07812	5e-05
Zbtb40	3.83481	1.81639	-1.07808	5e-05
Cplx2	3.80447	8.03122	1.07793	5e-05
Ssr4	179.071	84.8307	-1.07788	5e-05
Prorsd1	10.9482	5.18741	-1.0776	5e-05
Lysmd3	16.3627	7.75815	-1.07662	5e-05
Tmem63b	15.0322	31.6937	1.07614	5e-05
Gas5	59.1545	28.0582	-1.07606	5e-05
Eva1c	0.616712	1.29978	1.07559	0.0093
Rpp21	47.9298	22.7552	-1.07472	5e-05
Ctnna3	4.00048	8.4255	1.07459	5e-05
Wnt4	3.60287	1.71067	-1.07459	5e-05
1110012L19Rik	35.7722	16.9869	-1.07442	5e-05
Camk1g	2.66539	5.61289	1.0744	5e-05
Mtf2	30.066	14.2865	-1.07348	5e-05
Peg13	4.22141	8.88123	1.07304	5e-05
Rc3h2	22.0012	10.4623	-1.07238	5e-05
Haus6	9.51112	4.52348	-1.07218	5e-05
Zbtb8b	9.01546	4.28803	-1.07208	5e-05
Dll4	4.00806	8.42583	1.07191	5e-05
Slc38a3	1.55377	3.26565	1.0716	0.0003
Svil	30.6547	64.3937	1.07081	5e-05
Mgat4b	19.7625	41.4953	1.07018	5e-05
Tubb2a-ps2	10.0965	21.1976	1.07004	5e-05
Calcoco1	25.0244	52.5102	1.06927	5e-05
Kcnk5	3.67522	1.75154	-1.06921	5e-05
Mgp	160.337	336.346	1.06883	5e-05
Cyb561	1.86322	3.90688	1.06822	5e-05
Ctsa	30.9221	64.812	1.06762	5e-05
Tor3a	1.77655	3.72231	1.06712	5e-05
Ivd	30.5806	64.0721	1.06708	5e-05
Sesn3	8.2824	3.95338	-1.06696	5e-05
Snd1	40.6718	85.2056	1.06692	5e-05
Auh	12.6108	26.4157	1.06673	5e-05
Cdr2	45.5788	21.761	-1.06662	5e-05
Erh	131.786	62.9214	-1.06658	5e-05
Tmem51	7.14081	14.9533	1.0663	5e-05
Gnas	555.253	1162.73	1.06629	5e-05
Mfn1	17.1948	35.9995	1.06601	5e-05
Ankrd1	289.91	606.809	1.06564	5e-05
Tapbpl	1.28459	2.68636	1.06434	0.0057
Dctpp1	164.747	78.796	-1.06405	5e-05
Hspa1b	1.88579	0.902009	-1.06395	0.001
Adamtsl1	1.62195	3.3909	1.06394	5e-05
Fads2	67.8672	32.4733	-1.06346	5e-05
Prss36	1.62249	0.776359	-1.06342	0.00165
Cox8b	71.9436	150.33	1.06319	5e-05
Kcnn1	0.732762	1.53108	1.06313	0.0007
Id1	92.4991	44.2727	-1.06302	5e-05
Fads3	17.6242	36.8104	1.06256	5e-05
Frzb	3.85094	8.04256	1.06244	5e-05
Gm15663	1.1283	0.54029	-1.06235	0.00335
Psma5	4.86789	2.33117	-1.06224	0.00155
Ptbp3	40.7837	19.5308	-1.06224	5e-05
Nup160	11.4979	5.50628	-1.06222	5e-05
Syngr1	6.5451	13.6657	1.06207	0.00155
Cd200r1	1.6348	0.783317	-1.06145	0.00675
Myl3	1683.84	3511.23	1.06022	5e-05
Hadh	71.0562	148.165	1.06017	5e-05
C1qb	30.7811	14.7675	-1.05961	5e-05
Plekha2	13.5078	28.153	1.0595	5e-05
Pcp4	3.35159	1.60846	-1.05917	0.043
Cox6b2	46.0157	22.0842	-1.05911	5e-05
Rab30	3.07622	1.47705	-1.05844	0.0009
Klhl30	17.0126	35.4302	1.05838	5e-05
Rgl1	21.4765	44.719	1.05813	5e-05
Slirp	320.922	154.183	-1.05758	0.0047
Dnajb12	11.8428	24.6472	1.05741	5e-05
Gm2a	9.73002	20.2445	1.05702	5e-05
Ube2w	24.387	11.7262	-1.05638	5e-05
Ryr3	2.64184	1.27056	-1.05608	5e-05
Pde7a	12.5414	6.03254	-1.05586	5e-05
Srsf3	164.933	79.3345	-1.05586	5e-05
1110019D14Rik	5.11958	2.46273	-1.05577	0.00065
Bre	23.2999	48.4129	1.05507	5e-05
2500004C02Rik	13.3028	6.40264	-1.05499	5e-05
Zfpm1	28.0323	13.495	-1.05467	5e-05
Tmem39a	20.3576	9.80266	-1.05433	5e-05
Ncstn	39.1235	81.1737	1.05298	0.002
Bag6	45.6166	94.6357	1.05283	5e-05
Zfp383	22.8149	10.9976	-1.05278	5e-05
Gnb2l1	1447.02	697.766	-1.05227	5e-05
Tia1	60.9847	29.4169	-1.0518	5e-05
Impa2	19.0525	39.4951	1.0517	5e-05
Prkce	5.17097	10.7187	1.05163	5e-05
Mrpl20	181.643	87.6641	-1.05105	5e-05
1810037I17Rik	91.8772	44.3495	-1.05079	5e-05
Swt1	7.34094	3.5436	-1.05075	5e-05
Yipf7	4.42489	9.16621	1.05068	0.0001
Acad10	1.05929	0.511454	-1.05042	0.0019
Anxa3	42.1666	20.3604	-1.05034	5e-05
Slc41a3	4.48806	9.29454	1.05029	5e-05
Srp9	63.4731	30.6564	-1.04996	5e-05
Casp4	0.894503	1.85183	1.04979	0.0121
Sphkap	9.16323	4.42669	-1.04963	5e-05
Nav2	10.6231	21.9838	1.04924	5e-05
Zbtb6	10.2517	4.95531	-1.04881	5e-05
Fem1b	34.1457	16.5079	-1.04855	5e-05
Slc25a20	26.0277	53.8358	1.04852	5e-05
Stard4	16.4153	7.93646	-1.04848	5e-05
Rsbn1	6.91936	3.34807	-1.04731	5e-05
Cog7	5.38165	11.122	1.0473	5e-05
Slco3a1	6.5472	13.5256	1.04674	5e-05
Scpep1	15.0267	31.0424	1.04671	5e-05
Ebf1	3.77178	7.78699	1.04582	5e-05
6430706D22Rik	131.871	63.878	-1.04573	5e-05
Gm8615	1.75244	0.849185	-1.04522	0.0054
C230091D08Rik	29.9295	14.5065	-1.04486	5e-05
Tpm1	1602.74	3306.38	1.04471	0.0005
Rpl14	171.551	83.198	-1.04402	5e-05
2310009A05Rik	51.633	25.0445	-1.0438	5e-05
Ccdc112	3.10069	6.39076	1.0434	5e-05
Cox6a2	140.682	289.908	1.04315	5e-05
Ets2	27.924	13.5507	-1.04313	5e-05
Stc2	4.27828	8.81034	1.04217	5e-05
Anxa4	7.13003	14.6825	1.04211	5e-05
Sirt5	5.57526	11.4765	1.04157	5e-05
Insig1	9.55445	19.6661	1.04147	5e-05
Plcxd1	1.71771	0.834938	-1.04074	0.0197
Txndc17	94.1674	45.7792	-1.04053	5e-05
Nudcd1	22.0606	10.7292	-1.03993	5e-05
Oxct1	76.8014	157.872	1.03956	5e-05
Kif13a	19.2964	39.651	1.03903	5e-05
Fam151b	3.11818	1.51795	-1.03858	0.0028
Ldha	592.864	1217.73	1.03842	5e-05
Mrgpre	1.14239	2.34554	1.03786	0.0001
Spi1	4.24251	2.06681	-1.03751	0.00165
Fhl1	74.0099	151.911	1.03744	5e-05
Tefm	22.1563	10.7982	-1.03692	5e-05
B9d1	15.7348	7.67	-1.03666	5e-05
Gab2	7.35484	15.083	1.03616	5e-05
Crlf3	31.9494	15.5807	-1.03603	5e-05
2810408I11Rik	14.5584	7.1008	-1.0358	0.0003
Adal	11.6256	5.67089	-1.03566	5e-05
Prkar1b	2.97466	6.09625	1.0352	5e-05
Pde8a	3.09721	6.34726	1.03516	5e-05
Clk4	57.4836	28.0542	-1.03493	5e-05
Rrm2	62.4608	127.944	1.03449	5e-05
Zfp276	9.16189	4.47385	-1.03413	5e-05
Alms1	2.21252	1.08059	-1.03388	5e-05
Pex2	51.746	25.2774	-1.0336	5e-05
Cwc27	9.53964	19.5272	1.03348	5e-05
Nfil3	11.4936	23.5202	1.03306	5e-05
Lyrm1	6.87677	3.36326	-1.03187	0.0013
Lgals3	3.77334	1.84581	-1.03159	0.0016
Llph	10.4479	5.11215	-1.03121	0.00015
Gldc	2.59935	1.27187	-1.03119	5e-05
Asb10	0.826251	1.68838	1.03099	0.00335
Coq6	18.3229	37.4371	1.03082	5e-05
Zkscan8	9.13487	4.47221	-1.0304	5e-05
Bmp6	5.83279	11.9104	1.02996	5e-05
Clstn1	14.0149	28.5984	1.02898	5e-05
Tspyl4	7.18557	14.6624	1.02894	5e-05
Slc45a3	0.988037	2.0157	1.02864	0.00065
Kcna4	1.3631	2.77926	1.02781	5e-05
Elk3	21.1573	43.1311	1.02758	5e-05
Cd320	12.4242	6.09554	-1.02733	5e-05
Rsl1	6.03088	2.95959	-1.02697	5e-05
Mafb	1.9029	3.87653	1.02657	5e-05
Lama5	11.1081	22.627	1.02644	5e-05
Zbtb11	7.63614	3.74892	-1.02637	5e-05
Thyn1	78.0399	38.3252	-1.02592	0.0001
Fam136a	66.338	32.584	-1.02567	5e-05
Cdk3-ps	1.94057	0.953397	-1.02533	0.0143
Abat	14.7167	29.9424	1.02474	5e-05
Fgf18	1.53111	3.11479	1.02456	0.0017
Pgm2l1	4.75085	2.33584	-1.02425	5e-05
Spag4	1.54413	0.759386	-1.02389	0.0215
Aasdh	7.63156	3.75345	-1.02376	5e-05
Ndufa4	2323.61	1142.84	-1.02374	5e-05
Slc1a3	6.60068	3.24682	-1.02359	5e-05
Tubg2	0.791852	1.60881	1.02269	0.009
Samd4	11.4531	23.2657	1.02247	5e-05
Gfpt2	3.05863	6.21037	1.0218	5e-05
Zfp26	10.5374	5.18974	-1.02178	5e-05
Hlf	1.94913	3.9564	1.02136	5e-05
Cenpl	12.1742	5.99808	-1.02126	5e-05
Amn1	14.4044	7.09691	-1.02125	5e-05
Spin4	3.23683	1.59517	-1.02087	5e-05
Cnnm2	1.99224	4.04103	1.02033	5e-05
A330048O09Rik	4.07491	2.00973	-1.01977	0.02445
Mydgf	127.34	62.81	-1.01962	5e-05
Zfpm2	7.52022	15.2336	1.01841	5e-05
Bbs5	9.50256	4.69147	-1.01828	5e-05
Ppox	36.4283	17.9856	-1.01822	5e-05
Man2b2	5.14006	10.4105	1.01819	5e-05
Pnkd	61.5115	124.569	1.01801	5e-05
C1qbp	87.8015	177.801	1.01794	5e-05
Fasn	12.4374	25.1779	1.01747	5e-05
Pigs	16.7588	33.9244	1.01741	5e-05
Fars2	15.8608	32.1044	1.0173	5e-05
Cdc7	22.3354	11.0347	-1.01728	5e-05
2610301B20Rik	26.2763	12.9888	-1.01649	5e-05
Myl7	2775.37	1371.97	-1.01643	5e-05
Rbm24	66.0723	133.643	1.01627	5e-05
Pik3r4	5.24268	10.6018	1.01594	5e-05
Xxylt1	5.99312	12.1148	1.01539	0.01805
Adamts4	0.898598	1.81611	1.0151	0.00065
Ucp2	176.002	87.0945	-1.01494	5e-05
Jazf1	6.02937	12.1828	1.01477	5e-05
St3gal1	26.9223	13.3241	-1.01477	5e-05
5033428I22Rik	6.32162	3.12897	-1.0146	0.00135
Dusp18	4.05888	8.19788	1.01417	5e-05
Rbp1	66.2669	32.8215	-1.01365	5e-05
Tjp2	12.2037	24.6222	1.01264	5e-05
Abra	4.80048	9.6839	1.01241	5e-05
Gm9958	3.55913	1.76437	-1.01237	0.00205
Mrpl30	269.022	133.395	-1.01203	5e-05
Clpb	5.98959	12.0779	1.01184	5e-05
Bbs10	4.26208	2.11367	-1.01181	5e-05
Il10ra	1.46704	0.727612	-1.01167	0.00165
Fam83g	1.37962	0.684397	-1.01136	0.00085
Vamp8	231.36	114.813	-1.01086	5e-05
Sept6	27.601	55.6128	1.0107	5e-05
Tmem56	1.12675	0.559282	-1.01053	0.00045
Mettl14	9.44392	19.0259	1.0105	5e-05
Fbn1	23.0085	46.3479	1.01034	5e-05
Sdpr	68.1654	137.31	1.01032	5e-05
C1qtnf7	6.26567	3.11152	-1.00985	0.0005
Tgfbr1	42.6333	21.1757	-1.00957	5e-05
Hsp90ab1	672.93	1354.35	1.00907	0.0004
Piga	11.8577	5.89194	-1.00901	5e-05
Cox7c	12.9436	6.43251	-1.00878	0.0149
Gulp1	19.3746	9.62955	-1.00862	5e-05
Ncf2	1.76577	0.877714	-1.00847	0.0018
Clcf1	4.15789	2.06795	-1.00765	0.00465
Cadps2	1.28078	0.637023	-1.00761	0.0005
Chordc1	42.0101	20.9003	-1.00721	5e-05
Fn3krp	11.6413	5.79221	-1.00706	5e-05
Rbm5	73.0872	36.366	-1.00703	5e-05
Rerg	2.15018	4.32075	1.00682	0.0004
Hlcs	3.22146	6.47135	1.00635	5e-05
Rasgrp3	8.20455	16.4814	1.00634	5e-05
Galnt12	2.09977	1.04543	-1.00613	0.00235
4930430F08Rik	6.90785	3.44294	-1.0046	5e-05
Flii	23.0131	46.158	1.00413	5e-05
Nsun4	6.67942	13.3912	1.00349	5e-05
Clec4g	3.37886	1.68559	-1.00329	0.00755
Ddit4l	3.63108	1.81149	-1.00322	0.00015
Chic1	4.12607	2.05873	-1.00302	5e-05
Itpkb	8.82675	17.6898	1.00296	5e-05
Stx1a	14.9452	7.4584	-1.00274	5e-05
2810405F15Rik	1.35427	0.675995	-1.00243	0.0246
Gt(ROSA)26Sor	51.8994	25.9095	-1.00223	5e-05
Sept3	2.03325	4.07228	1.00205	5e-05
Ushbp1	2.2278	4.46187	1.00203	5e-05
Cyc1	201.405	403.349	1.00193	5e-05
Fancb	6.02971	3.01187	-1.00143	5e-05
Tnfaip2	5.13412	2.56461	-1.00138	5e-05
Ifitm1	6.73489	3.36442	-1.0013	0.006
Suclg2	10.961	21.9405	1.00121	5e-05
Ablim1	18.6879	37.3995	1.00092	5e-05
Lmtk3	1.69966	0.849401	-1.00073	0.00015
Zmynd11	29.761	59.5503	1.00069	5e-05
Tmem144	2.8809	5.7637	1.00047	5e-05
Rufy1	8.82129	17.6462	1.0003	5e-05
Notch4	3.73372	7.46882	1.00027	5e-05
Steap1	1.42961	0.714732	-1.00015	0.037
Hhat	1.90835	3.81663	0.999978	0.0001
Csdc2	7.37147	3.68671	-0.999621	5e-05
Nxnl2	1.46609	0.733301	-0.999499	0.04025
Maff	5.59656	11.184	0.998817	5e-05
Ctgf	48.9959	97.9089	0.99878	5e-05
Polr1e	7.45654	14.8994	0.998678	0.0001
Sec24a	8.07038	4.03897	-0.99865	5e-05
Cnksr3	3.49055	6.97338	0.998406	5e-05
Slc6a6	22.021	43.9831	0.998072	5e-05
Epm2aip1	29.8295	14.9352	-0.998024	5e-05
Sh3bp4	12.1185	24.2029	0.997976	5e-05
Tomm40	32.5339	64.9746	0.997933	5e-05
[truncated: 2,496 more rows]
